# Supplementary material for: Hepatic insulin resistance and muscle insulin resistance are characterized by distinct postprandial plasma metabolite profiles: a cross-sectional study
Source: Cardiovasc Diabetol. 2024 Mar 16;23:97. doi: 10.1186/s12933-024-02188-0 (PMC10944619; doi:10.1186/s12933-024-02188-0)
Supplement: Supplementary file 2 — Additional file 2: Table S1. Demographic, clinical and metabolic characteristics of the study population according to IR phenotype and sex. Table S2. Fasting plasma metabolites in muscle (muscle IR) and liver insulin resistance (liver IR). Table S3. Postprandial plasma metabolites (iAUC) in muscle (muscle IR) and liver insulin resistance (liver IR). Table S4. Postprandial plasma metabolite responses in muscle (muscle IR) and liver insulin resistance (liver IR). [file 12933_2024_2188_MOESM2_ESM.xlsx]

## Sheet: Table S1
Table S1. Demographic, clinical and metabolic characteristics of the study population according to IR phenotype and sex
	Muscle IR (n=131)	Liver IR (n=83)	P	Muscle IR – women (n=84)	Liver IR – women (n=46)	P	Muscle IR – men (n=47)	Liver IR – men (n=37)	P
Age, years	60 ± 8	59 ± 7	0.33	59 ± 8*	59 ± 8	0.98	63 ± 8*	60 ± 6	0.028
Women, n (%)	84 (64.1%)	46 (55.4%)	0.25
Post-menopausal, n (%)				71 (84.5%)	38 (82.6%)	0.81
BMI, kg/m2	29.6 ± 3.3	30.7 ± 3.8	0.033	29.9 ± 3.5	31.0 ± 4.2	0.10	29.0 ± 2.9	30.2 ± 3.2	0.01
Waist circumference, cm	101.0 ± 8.8	103.8 ± 10.8	0.034	98.0 ± 8.3*	100.6 ± 10.4*	0.12	106.3 ± 6.9*	107.9 ± 9.9*	0.40
Body composition
Body fat, %	38.3 ± 7.5	37.0 ± 7.0	0.20	42.7 ± 4.6*	42.0 ± 4.1*	0.36	30.5 ± 4.5*	30.8 ± 4.5*	0.69
Android fat, %	10.2 ± 1.8	10.2 ± 1.7	0.90	9.3 ± 1.4*	9.3 ± 1.4*	0.87	11.8 ± 1.4*	11.3 ± 1.3*	0.11
Gynoid fat, %	15.9 ± 2.1	15.7 ± 2.0	0.44	17.0 ± 1.6*	16.6 ± 1.6*	0.19	13.9 ± 1.5*	14.5 ± 1.9*	0.13
VAT, La	5.4 ± 2.2	6.1 ± 2.1	0.12	4.0 ± 1.2*	4.9 ± 1.6*	0.026	7.3 ± 1.7*	7.4 ± 1.9*	0.84
VAT, cm2 b	163 [119, 226]	176 [135, 200]	0.49	129 [110, 170]*	142 [128, 178]*	0.31	229 [191, 259]*	202 [174, 284]*	0.65
Liver fat, %a	4.9 [2.6, 9.9]	5.7 [3.3, 14.8]	0.29	5.4 [2.6, 11.7]	5.1 [3.4, 14.5]	0.48	4.4 [2.6, 10.1]	6.6 [3.3, 15.0]	0.45
Liver fat, %b	4.2 [1.4, 8.2]	2.4 [1.0, 5.2]	0.06	2.6 [1.3, 7.5]	1.9 [0.9, 4.9]	0.1	5.5 [2.0, 9.1]	3.6 [1.7, 6.6]	0.27
Glucose homeostasis
Fasting glucose, mmol/L	5.3 [5.0, 5.6]	5.5 [5.1, 5.8]	0.014	5.1 [4.9, 5.8]*	5.5 [5.0, 5.8]	0.008	5.4 [5.2, 5.8]*	5.4 [5.1, 5.8]	0.84
2-hour glucose, mmol/L	6.5 [5.4, 7.7]	5.7 [4.8, 6.9]	0.002	6.5 [5.6, 7.4]	5.9 [4.8, 7.0]	0.10	6.5 [5.3, 8.5]	5.4 [4.7, 6.1]	0.006
Fasting insulin, pmol/L	44.7 [37.2, 60.1]	50.5 [41.0, 69.3]	0.012	43.0 [37.3, 56.4]	51.4 [38.9, 70.4]	0.042	46.0 [35.6, 63.3]	48.5 [43.2, 69.3]	0.25
2-hour insulin, pmol/L	403.3 [264.5, 585.6]	309.5 [192.8, 571.6]	0.017	407.0 [263.1, 593.8]	337.2 [231.3, 645.5]	0.40	403.3 [262.8, 583.2]	275.3 [176.3, 493.2]	0.009
HOMA-IR, AU	1.7 [1.3, 2.1]	1.9 [1.3, 2.5]	0.08	1.7 [1.2, 2.1]	2.1 [1.3, 2.8]	0.02	1.8 [1.3, 2.4]	1.7 [1.3, 2.3]	0.91
HOMA-β, AU	76.4 [62.5, 96.1]	82.4 [64.5, 98.8]	0.54	79.3 [63.3, 100.5]	76.7 [63.5, 109.7	0.98	74.5 [62.2, 90.0]	87.9 [67.0, 96.5]	0.23
Matsuda index, AU	4.8 [3.5, 6.7]	4.2 [3.0, 6.5]	0.18	5.0 [3.6, 7.1]	3.8 [2.8, 5.9]	0.03	4.5 [3.4, 6.2]	4.8 [3.3, 6.7]	0.49
Adipo-IR, AU	21.7 [15.0, 30.0]	23.7 [16.1, 39.4]	0.14	23.1 [16.4, 35.3]*	25.0 [17.3, 41.3]	0.30	18.9 [12.5, 26.1]*	21.2 [14.7, 35.2]	0.16
MISI, AU	0.096 [0.068, 0.130]	0.135 [0.104, 0.183]	<0.001	0.100 [0.066, 0.134]	0.125 [0.103, 0.200]	<0.001	0.093 [0.071, 0.117]	0.138 [0.108, 0.175]	<0.001
HIRI, AU	356 [284, 432]	601 [467, 716]	<0.001	359 [285, 441]	622 [499, 715]	<0.001	347 [284, 399]	565 [423, 750]	<0.001
Glucose status, n (%)			0.25			0.46			0.40
NGT	101 (77.1%)	65 (78.3%)		68 (81.0%)	36 (78.3%)		33 (70.2%)	29 (78.4%)
IGT	18 (13.7%)	6 (7.2%)		10 (11.9%)	4 (8.7%)		8 (17.0%)	2 (5.4%)
IFG	2 (1.5%)	5 (6.0%)		1 (1.2%)	3 (6.5%)		1 (2.1%)	2 (5.4%)
IGT+IFG	8 (6.1%)	5 (6.0%)		4 (4.8%)	3 (6.5%)		4 (8.5%)	2 (5.4%)
T2DM	2 (1.5%)	2 (2.4%)		1 (1.2%)	0		1 (2.1%)	2 (5.4%)
Cardiometabolic parameters
Fasting TAG, mmol/L	1.3 [1.0, 1.7]	1.5 [1.0, 1.9]	0.22	1.3 [1.0, 1.7]	1.4 [1.2, 1.9]	0.31	1.3 [1.0, 1.9]	1.5 [1.0, 1.9]	0.51
Fasting hypertriglyceridemia, n (%)	37 (28.2%)	30 (36.1%)	0.29	22 (26.2%)	17 (37.0%)	0.24	15 (31.9%)	13 (35.1%)	0.82
HDL cholesterol, mmol/L	1.3 ± 0.3	1.3 ± 0.3	0.34	1.4 ± 0.3*	1.4 ± 0.3*	0.97	1.1 ± 0.2*	1.1 ± 0.2*	0.53
Total cholesterol, mmol/L	5.4 ± 1.0	5.5 ± 1.0	0.39	5.6 ± 1.0*	5.7 ± 1.0*	0.41	5.1 ± 0.9*	5.3 ± 0.9*	0.39
Fasting NEFA, mmol/L	0.50 ± 0.17	0.48 ± 0.16	0.42	0.56 ± 0.18*	0.52 ± 0.16*	0.22	0.40 ± 0.11*	0.44 ± 0.15*	0.24
CRP, mg/L	1.4 [0.6, 2.5]	1.0 [0.5, 2.1]	0.045	1.7 [0.9, 2.8]*	1.4 [0.6, 2.7]*	0.35	1.1 [0.5, 2.0]*	0.7 [0.3, 1.2]*	0.11
Medical history
Medication use, n (%)
Antidepressants	7 (5.3%)	6 (7.2%)	0.57	7 (8.3%)*	3 (6.5%)	1	0*	3 (8.1%)	0.08
Antihypertensives	24 (18.3%)	10 (12.0%)	0.25	11 (13.1%)	5 (10.9%)	0.79	13 (27.7%)	5 (13.5%)	0.18
Anti-inflammatory	15 (11.5%)	4 (4.8%)	0.14	10 (11.9%)	2 (4.3%)	0.21	5 (10.6%)	2 (5.4%)	0.46
Other	41 (31.3%)	24 (28.9%)	0.76	29 (34.5%)	13 (28.3)	0.56	12 (25.5%)	11 (29.7%)	0.81
Family history of DM, n (%)	29 (22.1%)	18 (21.7%)	1	20 (23.8%)	11 (23.9%)	1	9 (19.1%)	7 (18.9%)	1
Lifestyle factors
DHD2015-index, score	85.7 ± 15.4	81.3 ± 15.1	0.044	85.9 ± 16.8	85.2 ± 14.6*	0.82	85.4 ± 12.5	76.6 ± 14.6*	0.005
Habitual fat intake, en%	37.3 ± 5.5	37.2 ± 6.5	0.87	37.5 ± 5.2	39.2 ± 6.7*	0.12	37.1 ± 6.0	34.8 ± 5.5*	0.08
Habitual SFA intake, en%	13.6 ± 2.5	13.9 ± 3.1	0.48	13.7 ± 2.6	14.6 ± 3.5*	0.16	13.4 ± 2.3	13.0 ± 2.4*	0.54
Habitual sugar intake, en%	19.8 ± 5.1	19.2 ± 6.7	0.44	20.3 ± 5.4	19.9 ± 6.5	0.67	18.9 ± 4.4	18.3 ± 6.8	0.61
Habitual alcohol consumption, g	5.0 [1.7, 10.3]	6.1 [1.1, 14.7]	0.47	4.0 [1.0, 9.9]*	2.6 [0.1, 10.1]*	0.33	6.9 [3.1, 11.5]*	13.1 [3.7, 21.5]*	0.08
Habitual physical activity, Baecke score	8.2 ± 1.1	8.4 ± 1.3	0.35	8.3 ± 1.2	8.7 ± 1.2*	0.06	8.2 ± 1.0	8.1 ± 1.4*	0.60
Differences between IR phenotypes were assessed using independent t-test for normally distributed numerical data (mean ± SD), Mann-Whitney test for non-normally distributed numerical data (median [25th percentile, 75th percentile], and using Fisher’s exact test for categorical data (n [%]).*p<0.05 for the difference between women and men within IR phenotype group. BMI, body mass index; VAT, visce…

## Sheet: Table S2
Table S2. Fasting plasma metabolites in muscle (muscle IR) and liver insulin resistance (liver IR)
		MIR vs. LIR comparison												Linear regression												Sex-stratified MIR vs. LIR comparison																						Sex-stratified linear regression
																										Women											Men											MISI
		MIR			LIR			LIR vs. MIR						MISI						HIRI						MIR			LIR			LIR vs. MIR					MIR			LIR			LIR vs. MIR					Women
		Fasting			Fasting			Std. mean difference			P-values			Std. β			P-values			Std. β			P-values			Fasting			Fasting			Std. mean difference			P-values		Fasting			Fasting			Std. mean difference			P-values		Std. β
		Mean	95% CI		Mean	95% CI		Mean	95% CI		Crude P	Adjusted P	Sex interaction	Mean	95% CI		Crude P	Adjusted P	Sex interaction	Mean	95% CI		Crude P	Adjusted P	Sex interaction	Mean	95% CI		Mean	95% CI		Mean	95% CI		Crude P	Adjusted P	Mean	95% CI		Mean	95% CI		Mean	95% CI		Crude P	Adjusted P	Mean	95% CI
Cholesterol
Total cholesterol	mmol/l	5.01509	4.86645	5.16827	5.22298	5.0282	5.42531	0.223989	0.494401	-0.0464226	0.103981	0.475618	0.275145	0.0241316	-0.10723	0.155493	0.717565	1	0.495768	0.0507728	-0.0891328	0.190678	0.475081	1	0.203387
Total cholesterol minus HDL-C	mmol/l	3.81369	3.66785	3.96534	4.01875	3.82559	4.22165	0.228097	0.504871	-0.0486764	0.105735	0.474845	0.278167	0.0253835	-0.109963	0.16073	0.711922	1	0.800985	0.0155689	-0.128574	0.159711	0.831563	1	0.130252
Remnant cholesterol	mmol/l	1.76978	1.70108	1.84126	1.85955	1.76883	1.95491	0.213589	0.492143	-0.0649642	0.132135	0.413132	0.298872	0.0326411	-0.104085	0.169367	0.638342	1	0.985898	-0.00388347	-0.149497	0.14173	0.958113	1	0.0877309
VLDL cholesterol	mmol/l	0.836315	0.794877	0.879912	0.894586	0.838963	0.953896	0.228722	0.509956	-0.052511	0.110375	0.470047	0.326717	0.0271001	-0.111832	0.166032	0.700928	1	0.925104	-0.00866767	-0.156626	0.139291	0.908156	1	0.101132
Clinical LDL cholesterol	mmol/l	2.99179	2.86626	3.12282	3.15096	2.98488	3.32628	0.205398	0.482213	-0.0714167	0.145023	0.41652	0.231902	0.0205102	-0.114406	0.155426	0.764673	1	0.941742	0.0151651	-0.128513	0.158843	0.835345	1	0.163769
LDL cholesterol	mmol/l	2.04096	1.96187	2.12323	2.15633	2.05131	2.26672	0.234814	0.50987	-0.0402421	0.0938727	0.565526	0.278144	0.0179506	-0.116026	0.151927	0.791907	1	0.642179	0.0322367	-0.110445	0.174918	0.656441	1	0.192904
HDL cholesterol	mmol/l	1.15772	1.11995	1.19677	1.15401	1.10665	1.20339	-0.0143588	0.227418	-0.256136	0.906907	0.937264	0.691631	-0.0324569	-0.150408	0.0854947	0.588019	1	0.172591	0.108741	-0.0168455	0.234327	0.089304	1	0.61674
Cholesteryl esters
Total esterified cholesterol	mmol/l	3.62399	3.51836	3.73279	3.76883	3.6306	3.91232	0.218753	0.48786	-0.0503529	0.110547	0.4628	0.266768	0.0223772	-0.108139	0.152893	0.735666	1	0.467516	0.056432	-0.0825736	0.195438	0.424372	1	0.230256
Cholesteryl esters in VLDL	mmol/l	0.48024	0.457536	0.50407	0.511888	0.481511	0.544183	0.227161	0.5081	-0.0537781	0.112439	0.455285	0.236023	0.0436056	-0.09507	0.182281	0.535949	1	0.903423	-0.0247345	-0.17243	0.122961	0.741581	1	0.0639341
Cholesteryl esters in LDL	mmol/l	1.50364	1.44411	1.56563	1.59325	1.51397	1.67667	0.241921	0.51711	-0.0332678	0.0845572	0.564476	0.29615	0.0155763	-0.118538	0.149691	0.819096	1	0.56831	0.0359587	-0.10687	0.178788	0.620141	1	0.198824
Cholesteryl esters in HDL	mmol/l	0.89261	0.862584	0.923682	0.887979	0.850414	0.927204	-0.0226746	0.220409	-0.265758	0.854273	0.913444	0.700444	-0.0320712	-0.150791	0.086649	0.594856	1	0.22362	0.110688	-0.0157223	0.237099	0.0857796	1	0.525863
Free cholesterol
Total free cholesterol	mmol/l	1.39021	1.34643	1.43541	1.4532	1.39563	1.51314	0.232601	0.506316	-0.0411145	0.0953746	0.547849	0.302574	0.0278213	-0.105725	0.161368	0.681673	1	0.580706	0.0358551	-0.106375	0.178086	0.619682	1	0.153997
Free cholesterol in VLDL	mmol/l	0.354236	0.334917	0.37467	0.381392	0.355308	0.409391	0.226796	0.507431	-0.0538386	0.112626	0.448686	0.450509	0.00699136	-0.131685	0.145667	0.920913	1	0.728647	0.0122316	-0.135447	0.15991	0.870434	1	0.177578
Free cholesterol in LDL	mmol/l	0.536222	0.516008	0.557227	0.562252	0.535612	0.590217	0.207993	0.482782	-0.0667967	0.137155	0.418238	0.233247	0.0238956	-0.109896	0.157688	0.725082	1	0.893309	0.0206494	-0.121839	0.163138	0.775362	1	0.191979
Free cholesterol in HDL	mmol/l	0.264487	0.256267	0.272972	0.265523	0.255141	0.276328	0.018274	0.258865	-0.222317	0.881112	0.926105	0.690538	-0.032912	-0.149971	0.084147	0.579932	1	0.0742278	0.0988619	-0.025756	0.22348	0.119324	1	0.999438
Triglycerides
Total triglycerides	mmol/l	1.59891	1.49991	1.70444	1.73917	1.60427	1.88541	0.223317	0.499957	-0.0533224	0.113026	0.443136	0.859902	-0.0320355	-0.168681	0.10461	0.644386	1	0.281965	0.0589651	-0.0865773	0.204507	0.425317	1	0.442687
Triglycerides in VLDL	mmol/l	1.2112	1.12257	1.30682	1.33451	1.21237	1.46896	0.214835	0.489229	-0.0595589	0.124221	0.414629	0.827377	-0.0394028	-0.174757	0.0959513	0.566605	1	0.323175	0.0609742	-0.0831879	0.205136	0.40528	1	0.540292
Triglycerides in LDL	mmol/l	0.142219	0.136778	0.147878	0.150247	0.143022	0.157837	0.238327	0.51429	-0.0376359	0.0901407	0.556619	0.756977	-0.00481624	-0.141135	0.131503	0.94453	1	0.136541	0.0302922	-0.114928	0.175513	0.681287	1	0.0710052
Triglycerides in HDL	mmol/l	0.130236	0.12497	0.135725	0.135692	0.128798	0.142954	0.166644	0.439837	-0.106548	0.230511	0.508358	0.609103	0.0114993	-0.12364	0.146639	0.866922	1	0.533453	0.0326756	-0.111237	0.176588	0.654852	1	0.398054
Phospholipids
Total phospholipids in lipoprotein particles	mmol/l	3.02094	2.95199	3.0915	3.10197	3.01281	3.19378	0.1842	0.446051	-0.0776519	0.16698	0.438768	0.403823	0.00254966	-0.124268	0.129367	0.968417	1	0.132233	0.0761792	-0.0588883	0.211247	0.267418	1	0.283759
Phospholipids in VLDL	mmol/l	0.572636	0.54088	0.606256	0.618879	0.575845	0.665129	0.233839	0.513811	-0.0461336	0.101151	0.48989	0.504316	0.00442803	-0.134105	0.142961	0.949809	1	0.662763	0.0170074	-0.130524	0.164539	0.820416	1	0.18076
Phospholipids in LDL	mmol/l	0.69763	0.672843	0.72333	0.731255	0.698589	0.765448	0.22032	0.496269	-0.0556298	0.117003	0.43134	0.253881	0.0196586	-0.11485	0.154167	0.773506	1	0.71914	0.0176234	-0.125628	0.160875	0.80858	1	0.140316
Phospholipids in HDL	mmol/l	1.39333	1.35661	1.43104	1.37986	1.33408	1.4272	-0.0526268	0.183152	-0.288406	0.660364	0.84953	0.829056	-0.0447957	-0.159697	0.0701057	0.442956	1	0.068936	0.0946598	-0.0276742	0.216994	0.128643	1	0.703915
Total lipids
Total lipids in lipoprotein particles	mmol/l	9.72052	9.43387	10.0159	10.131	9.75506	10.5214	0.232564	0.506877	-0.0417477	0.0961441	0.539718	0.446205	0.00281523	-0.130857	0.136488	0.966917	1	0.254927	0.0645037	-0.0778571	0.206864	0.372699	1	0.231731
Total lipids in VLDL	mmol/l	2.64412	2.48707	2.81108	2.86716	2.65375	3.09774	0.225597	0.503587	-0.0523938	0.111142	0.457535	0.633346	-0.0132193	-0.150614	0.124176	0.849725	1	0.498892	0.0345458	-0.111777	0.180868	0.642058	1	0.289962
Total lipids in LDL	mmol/l	2.88292	2.77499	2.99504	3.03995	2.8969	3.19007	0.234721	0.509921	-0.0404791	0.094173	0.553827	0.284318	0.0176291	-0.116533	0.151791	0.795826	1	0.61257	0.0293209	-0.113563	0.172205	0.686182	1	0.166397
Total lipids in HDL	mmol/l	2.68856	2.6151	2.76409	2.67634	2.58429	2.77167	-0.0237598	0.211741	-0.25926	0.842532	0.908757	0.764918	-0.037174	-0.1518	0.077452	0.523248	1	0.0890075	0.102236	-0.0198058	0.224278	0.100132	1	0.704427
Lipoprotein particle concentrations
Total concentration of lipoprotein particles	mmol/l	0.0164572	0.0161284	0.0167927	0.0166521	0.016233	0.0170821	0.0881804	0.334537	-0.158176	0.481185	0.766792	0.422377	-0.0192851	-0.137049	0.0984791	0.747106	1	0.0817112	0.121269	-0.00415921	0.246698	0.0580186	1	0.970523
Concentration of VLDL particles	mmol/l	0.000169262	0.000161564	0.000177327	0.000181887	0.0001715	0.000192902	0.264645	0.543714	-0.0144252	0.0629536	0.777477	0.381751	0.0318325	-0.106229	0.169894	0.649866	1	0.572416	0.0043876	-0.142669	0.151444	0.953145	1	0.099742
Concentration of LDL particles	mmol/l	0.00139298	0.00134242	0.00144545	0.00146949	0.00140243	0.00153975	0.246572	0.524466	-0.0313227	0.0817256	0.560728	0.247614	0.0323705	-0.104155	0.168896	0.640637	1	0.696488	0.00209321	-0.1433	0.147486	0.977381	1	0.118674
Concentration of HDL particles	mmol/l	0.0145106	0.0142029	0.014825	0.0145957	0.0142058	0.0149963	0.0408416	0.284854	-0.203171	0.741751	0.885084	0.517131	-0.0312931	-0.148269	0.0856822	0.598434	1	0.0793097	0.12682	0.00223189	0.251409	0.0460719	1	0.755626
Lipoprotein particle sizes
Average diameter for VLDL particles	nm	39.7315	39.5195	39.9447	39.881	39.6123	40.1514	0.115665	0.384348	-0.153019	0.397027	0.70047	0.864983	-0.0679745	-0.199701	0.0637518	0.310136	1	0.585379	0.0649379	-0.0753084	0.205184	0.362337	1	0.803777
Average diameter for LDL particles	nm	23.9161	23.9023	23.93	23.9088	23.8912	23.9263	-0.0900231	0.186346	-0.366392	0.521464	0.790194	0.983194	0.0292753	-0.106313	0.164864	0.670757	1	0.224128	-0.071486	-0.215949	0.0729767	0.330372	1	0.7779
Average diameter for HDL particles	nm	9.52437	9.49858	9.55024	9.51863	9.48608	9.5513	-0.0337402	0.213716	-0.281196	0.788344	0.901486	0.89331	-0.0153591	-0.137102	0.106384	0.8038	1	0.456529	0.0617107	-0.0678587	0.19128	0.348797	1	0.658197
Other lipids
Phosphoglycerides	mmol/l	2.345	2.28848	2.40292	2.40019	2.32735	2.47532	0.150341	0.407329	-0.106648	0.250101	0.537173	0.447511	-0.0120015	-0.135825	0.111822	0.848629	1	0.0586093	0.0880777	-0.0438009	0.219956	0.189367	1	0.371837
Ratio of triglycerides to phosphoglycerides	ratio	0.681835	0.646084	0.719565	0.724595	0.676936	0.775608	0.183407	0.448084	-0.0812688	0.173376	0.441483	0.893072	-0.0307733	-0.1619	0.100354	0.644046	1	0.658653	0.0258538	-0.113811	0.165518	0.715491	1	0.606753
Total cholines	mmol/l	2.62871	2.57088	2.68785	2.69158	2.61699	2.76829	0.166491	0.421903	-0.0889204	0.200185	0.462108	0.360385	-0.00293564	-0.126157	0.120286	0.962579	1	0.08028	0.0871903	-0.0440473	0.218428	0.191687	1	0.321107
Phosphatidylcholines	mmol/l	2.18895	2.13461	2.24468	2.25429	2.18383	2.32703	0.18352	0.439133	-0.0720932	0.158439	0.434827	0.45477	0.00210662	-0.121057	0.12527	0.973129	1	0.0661373	0.093155	-0.0380206	0.224331	0.162967	1	0.30105
Sphingomyelins	mmol/l	0.463683	0.453095	0.474518	0.47289	0.45929	0.486892	0.136683	0.398393	-0.125028	0.30438	0.606305	0.226403	-0.011906	-0.138498	0.114686	0.853066	1	0.175178	0.0512861	-0.083547	0.186119	0.454128	1	0.211056
Apolipoproteins
Apolipoprotein B	g/l	0.976322	0.941256	1.01269	1.02937	0.982894	1.07805	0.246832	0.524908	-0.031244	0.0816039	0.57589	0.265864	0.0384596	-0.098236	0.175155	0.57967	1	0.842703	-0.00136448	-0.146945	0.144216	0.985274	1	0.0897265
Apolipoprotein A1	g/l	1.33937	1.31059	1.36877	1.33802	1.30181	1.37524	-0.00668774	0.229514	-0.242889	0.955539	0.971268	0.779855	-0.0412177	-0.15567	0.0732348	0.478464	1	0.0953393	0.116754	-0.00512426	0.238632	0.0603413	1	0.634858
Ratio of apolipoprotein B to apolipoprotein A1	ratio	0.728943	0.697871	0.761399	0.769324	0.728133	0.812845	0.203589	0.471664	-0.0644861	0.135853	0.419447	0.427131	0.054456	-0.0780894	0.187001	0.418836	1	0.517738	-0.0671719	-0.208318	0.0739739	0.349171	1	0.0991372
Fatty acids
Total fatty acids	mmol/l	13.1301	12.7176	13.556	13.6535	13.1139	14.2153	0.20875	0.486564	-0.0690645	0.140026	0.421787	0.477227	-0.0228955	-0.158425	0.112634	0.739405	1	0.108169	0.0677612	-0.0765753	0.212098	0.355715	1	0.292417
Omega-3 fatty acids	mmol/l	0.433839	0.403984	0.4659	0.444776	0.406468	0.486695	0.059321	0.336175	-0.217533	0.673151	0.861494	0.266961	-0.00853184	-0.14167	0.124607	0.899576	1	0.0118813	-0.00928494	-0.151083	0.132513	0.897398	1	0.443405																							-0.161817	-0.322539
Omega-6 fatty acids	mmol/l	4.89579	4.78078	5.01356	5.10462	4.95361	5.26023	0.293049	0.564842	0.0212569	0.0347149	1	0.131725	0.0351423	-0.0978936	0.168178	0.603036	1	0.223038	0.0719914	-0.0696777	0.21366	0.317547	1	0.2585
Polyunsaturated fatty acids	mmol/l	5.35147	5.21621	5.49025	5.57496	5.39754	5.7582	0.266184	0.537648	-0.00528116	0.0545836	1	0.127294	0.0261751	-0.106231	0.158581	0.697097	1	0.0973563	0.0588358	-0.0821728	0.199844	0.411635	1	0.248082
Monounsaturated fatty acids	mmol/l	3.37385	3.23393	3.51982	3.55899	3.37357	3.75459	0.216438	0.496106	-0.0632304	0.128597	0.417942	0.618589	-0.0358209	-0.172789	0.101148	0.606648	1	0.127659	0.0687703	-0.0771077	0.214648	0.353718	1	0.295201
Saturated fatty acids	mmol/l	4.37714	4.23002	4.52939	4.49595	4.3059	4.69438	0.133885	0.412469	-0.1447	0.344501	0.635013	0.865995	-0.0561112	-0.191691	0.0794688	0.415438	1	0.136926	0.0686814	-0.0757107	0.213073	0.349419	1	0.3963
Linoleic acid	mmol/l	3.84962	3.7389	3.96362	4.08239	3.93463	4.2357	0.332714	0.602252	0.0631764	0.0157987	1	0.145091	0.0664032	-0.0662178	0.199024	0.324693	1	0.403703	0.0690022	-0.0722271	0.210231	0.336511	1	0.200314
Docosahexaenoic acid	mmol/l	0.199702	0.190016	0.209882	0.203535	0.191145	0.216728	0.0622605	0.327632	-0.203111	0.644177	0.869463	0.20973	-0.0251644	-0.151456	0.101128	0.694817	1	0.0035737	0.00403357	-0.13046	0.138527	0.952903	1	0.289955																							-0.192645	-0.343325
Fatty acid ratios
Ratio of omega-3 fatty acids to total fatty acids	%	3.30416	3.12813	3.49009	3.2576	3.03992	3.49086	-0.0439649	0.232442	-0.320372	0.754154	0.887029	0.302686	0.00218836	-0.131328	0.135705	0.974251	0.998506	0.0209782	-0.0513805	-0.193562	0.0908014	0.47695	1	0.708422																							-0.137416	-0.306199
Ratio of omega-6 fatty acids to total fatty acids	%	37.2867	36.8262	37.753	37.3869	36.8045	37.9785	0.0373606	0.319509	-0.244788	0.79431	0.899975	0.292746	0.129496	-0.00795665	0.266949	0.0646758	1	0.0737376	-0.0338058	-0.180211	0.1126	0.649386	1	0.591802
Ratio of polyunsaturated fatty acids to total fatty acids	%	40.7573	40.3134	41.2061	40.8317	40.2707	41.4005	0.0282705	0.304978	-0.248437	0.840567	0.910614	0.136665	0.128845	-0.00616195	0.263851	0.0613038	1	0.420005	-0.0565191	-0.200312	0.0872736	0.439231	1	0.711862
Ratio of monounsaturated fatty acids to total fatty acids	%	25.6955	25.3412	26.0548	26.0665	25.6132	26.5277	0.172059	0.443714	-0.0995965	0.21319	0.478709	0.908613	-0.0546718	-0.188757	0.0794135	0.422359	1	0.336902	0.0514463	-0.0913968	0.194289	0.478427	1	0.437922
Ratio of saturated fatty acids to total fatty acids	%	33.3367	33.1228	33.552	32.9288	32.6622	33.1977	-0.325152	-0.048045	-0.60226	0.0216876	1	0.0080841	-0.183206	-0.319082	-0.0473306	0.00847484	1	0.93557	0.027707	-0.117021	0.172435	0.706212	1	0.471703	33.2348	32.9527	33.5194	33.2616	32.9014	33.6257	0.00205708	0.370041	-0.365927	0.99119	1	33.4903	33.1372	33.8472	32.5559	32.2015	32.9142	-0.812285	-0.385869	-1.2387	0.000292719	0.0723015
Ratio of linoleic acid to total fatty acids	%	29.319	28.9431	29.6998	29.8999	29.4165	30.3913	0.253359	0.524915	-0.0181961	0.0672906	0.692532	0.124989	0.206672	0.0749639	0.338381	0.00225412	0.556769	0.0373943	-0.00662186	-0.146897	0.133654	0.925932	1	0.751759																							0.328806	0.167249
Ratio of docosahexaenoic acid to total fatty acids	%	1.52095	1.45835	1.58624	1.49072	1.41363	1.572	-0.0784552	0.189199	-0.34611	0.563969	0.809886	0.345939	-0.013272	-0.142748	0.116204	0.840028	1	0.0322836	-0.0447676	-0.182612	0.0930769	0.522656	1	0.671076																							-0.137799	-0.299878
Ratio of polyunsaturated fatty acids to monounsaturated fatty acids	ratio	1.58616	1.54858	1.62465	1.56645	1.51971	1.61462	-0.0876375	0.18613	-0.361405	0.528667	0.791399	0.456317	0.0901293	-0.0441847	0.224443	0.187288	1	0.354546	-0.055564	-0.198635	0.0875073	0.444706	1	0.535505
Ratio of omega-6 fatty acids to omega-3 fatty acids	ratio	11.2848	10.6332	11.9763	11.4768	10.6462	12.3723	0.0486247	0.32793	-0.23068	0.731781	0.890394	0.466329	0.0247536	-0.110103	0.15961	0.717782	1	0.0121781	0.0408002	-0.102813	0.184414	0.575979	1	0.647312																							0.178382	0.0105553
Amino acids
Alanine	mmol/l	0.316906	0.307077	0.32705	0.310994	0.298859	0.323621	-0.10323	0.178204	-0.384664	0.470408	0.759416	0.0866598	-0.163865	-0.297665	-0.0300651	0.0166331	1	0.881263	-0.00689069	-0.149401	0.13562	0.92414	1	0.213749
Glutamine	mmol/l	0.577222	0.562867	0.591943	0.573036	0.554292	0.592414	-0.04307	0.206309	-0.292449	0.733789	0.88846	0.487079	0.0260947	-0.0938761	0.146065	0.668418	1	0.850749	-0.026091	-0.154554	0.102372	0.689184	1	0.371039
Glycine	mmol/l	0.165881	0.157162	0.175083	0.18252	0.170486	0.195402	0.290006	0.556971	0.0230412	0.0333905	1	0.613785	0.124563	-0.00761639	0.256742	0.0646013	1	0.641166	0.0351568	-0.105573	0.175887	0.622842	1	0.892724
Histidine	mmol/l	0.0768234	0.0752686	0.0784102	0.0765051	0.0745545	0.0785068	-0.0338815	0.238069	-0.305832	0.806218	0.901067	0.0979034	-0.0595125	-0.192931	0.073906	0.38016	1	0.728459	0.0101229	-0.131974	0.15222	0.88843	1	0.0987028
Branched-chain amino acids
Total BCAA	mmol/l	0.361512	0.353493	0.369714	0.365036	0.354838	0.375529	0.0619689	0.295505	-0.171567	0.60144	0.844066	0.675117	-0.086855	-0.197682	0.0239723	0.123845	1	0.229842	-0.00882416	-0.126833	0.109184	0.882931	1	0.668255
Isoleucine	mmol/l	0.0483147	0.0467579	0.0499234	0.0488663	0.0468857	0.0509306	0.0494111	0.281751	-0.182929	0.675452	0.859983	0.250612	-0.14062	-0.25127	-0.0299705	0.013005	1	0.344383	0.0520572	-0.0657668	0.169881	0.384693	1	0.220624
Leucine	mmol/l	0.101168	0.0985181	0.103889	0.102467	0.0990889	0.105961	0.0677882	0.297513	-0.161937	0.561364	0.815629	0.813132	-0.0731965	-0.182814	0.0364208	0.189449	1	0.445413	-0.0137397	-0.130442	0.102962	0.816661	1	0.53347
Valine	mmol/l	0.211401	0.207129	0.215762	0.213182	0.207754	0.218752	0.0617794	0.306875	-0.183316	0.619759	0.860003	0.79959	-0.0701507	-0.186656	0.0463544	0.23652	1	0.152286	-0.0247795	-0.148849	0.0992899	0.694137	1	0.997241
Aromatic amino acids
Phenylalanine	mmol/l	0.0455916	0.0444939	0.0467165	0.0454049	0.0440282	0.0468246	-0.0278688	0.241846	-0.297583	0.838781	0.912683	0.160229	-0.154166	-0.285163	-0.0231684	0.0213115	1	0.306529	-0.0145654	-0.154082	0.124952	0.837115	1	0.833644
Tyrosine	mmol/l	0.0614802	0.0599155	0.0630858	0.0620979	0.0601081	0.0641536	0.0653604	0.340063	-0.209342	0.639506	0.872696	0.921825	-0.0352612	-0.17046	0.0999374	0.607632	1	0.0206784	0.107162	-0.0368636	0.251187	0.143905	0.98735	0.988211																							0.0736001	-0.110399
Glycolysis-related metabolites
Lactate	mmol/l	1.05299	1.0031	1.10537	1.01729	0.956789	1.08162	-0.122587	0.158576	-0.40375	0.391022	0.694838	0.105607	-0.0698152	-0.20772	0.0680897	0.319365	1	0.718314	-0.0687191	-0.215567	0.0781288	0.357257	1	0.0424406
Pyruvate	mmol/l	0.0564182	0.0538135	0.0591489	0.0574694	0.0539918	0.061171	0.0655539	0.346406	-0.215298	0.645828	0.862268	0.0552725	-0.0783248	-0.213826	0.0571761	0.25568	1	0.56989	-0.00274553	-0.147837	0.142346	0.970269	1	0.0184674
Citrate	mmol/l	0.0805492	0.0785268	0.0826237	0.0813128	0.0787424	0.0839671	0.0644674	0.347617	-0.218682	0.653996	0.859239	0.468831	-0.0694316	-0.20866	0.069797	0.326635	1	0.973736	-0.0321214	-0.180392	0.116149	0.669711	1	0.0313321
Ketone bodies
3-Hydroxybutyrate	mmol/l	0.042931	0.0376779	0.0489166	0.047668	0.040572	0.0560052	0.141793	0.425541	-0.141954	0.325614	0.618668	0.209296	-0.0283111	-0.168908	0.112286	0.691698	1	0.65781	-0.0445567	-0.194995	0.105882	0.559802	1	0.749315
Acetate	mmol/l	0.0320119	0.0301635	0.0339735	0.0345473	0.0320469	0.0372428	0.217462	0.494	-0.0590765	0.122591	0.414796	0.159603	0.100205	-0.0348562	0.235266	0.145047	1	0.546006	0.0434542	-0.100407	0.187315	0.552117	1	0.0844262
Acetoacetate	mmol/l	0.0226745	0.0205119	0.0250652	0.0254485	0.0224217	0.0288839	0.17857	0.431333	-0.0741919	0.165171	0.438681	0.166943	0.0391229	-0.0862405	0.164486	0.53902	1	0.460777	0.00422097	-0.129296	0.137738	0.950357	1	0.417335
Acetone	mmol/l	0.0143076	0.0138202	0.0148122	0.0155153	0.0148507	0.0162097	0.379029	0.643231	0.114827	0.00513889	1	0.243126	0.114603	-0.0174829	0.246689	0.0886546	1	0.623193	0.0182596	-0.122375	0.158895	0.798204	1	0.528383
Fluid balance
Creatinine	μmol/l	78.2101	76.3701	80.0945	76.711	74.4382	79.0531	-0.12183	0.122407	-0.366068	0.32655	0.615709	0.317731	-0.105912	-0.224956	0.0131321	0.0809014	1	0.425994	-0.0525657	-0.179359	0.0742276	0.414631	1	0.656909
Albumin	g/l	39.6306	39.1982	40.0678	40.1006	39.5487	40.6603	0.184568	0.464498	-0.0953621	0.19509	0.458925	0.390885	0.0964663	-0.0392686	0.232201	0.162648	1	0.281631	0.0657356	-0.0788063	0.210277	0.370927	1	0.459755
Inflammation
Glycoprotein acetyls	mmol/l	0.825313	0.808986	0.84197	0.815417	0.795093	0.836262	-0.104107	0.176938	-0.385152	0.466036	0.772557	0.605861	-0.0960765	-0.233871	0.0417178	0.170712	1	0.0970828	-0.0127457	-0.159507	0.134015	0.864205	1	0.408477
Lipoprotein subclasses
Chylomicrons and extremely large VLDL (particle diameter >75 nm)
Concentration of chylomicrons and extremely large VLDL particles	mmol/l	1.63059e-06	1.437e-06	1.85026e-06	1.80856e-06	1.54168e-06	2.12163e-06	0.139866	0.417978	-0.138246	0.322606	0.617703	0.932344	-0.059379	-0.189182	0.0704237	0.36813	1	0.815846	0.0788998	-0.0670107	0.22481	0.287596	1	0.92848
Total lipids in chylomicrons and extremely large VLDL	mmol/l	0.212759	0.185885	0.243519	0.234568	0.197783	0.278196	0.122944	0.400207	-0.154318	0.383021	0.685552	0.868059	0.0392061	-0.0999098	0.178322	0.579036	1	0.873879	0.084043	-0.0611478	0.229234	0.255074	1	0.95152
Phospholipids in chylomicrons and extremely large VLDL	mmol/l	0.0286196	0.0247224	0.0331311	0.0312472	0.0259719	0.0375939	0.102853	0.382208	-0.176501	0.468739	0.766745	0.806712	0.0269701	-0.111571	0.165511	0.701492	1	0.862997	0.0707147	-0.0760139	0.217443	0.343104	1	0.946993
Cholesterol in chylomicrons and extremely large VLDL	mmol/l	0.048458	0.0431616	0.0544043	0.0528873	0.0456931	0.0612141	0.13005	0.410534	-0.150434	0.361725	0.661822	0.959044	-0.0615042	-0.198514	0.0755054	0.377134	1	0.872624	0.0522627	-0.0951322	0.199657	0.485266	1	0.721032
Cholesteryl esters in chylomicrons and extremely large VLDL	mmol/l	0.0260116	0.0229681	0.0294583	0.0288312	0.0246375	0.0337389	0.14232	0.42276	-0.13812	0.318234	0.618927	0.807042	-0.0151587	-0.141241	0.110924	0.812847	1	0.938447	0.0370077	-0.11052	0.184536	0.621403	1	0.539694
Free cholesterol in chylomicrons and extremely large VLDL	mmol/l	0.0219758	0.0195694	0.0246781	0.023582	0.0203683	0.0273027	0.104591	0.384835	-0.175654	0.462696	0.772202	0.880042	-0.0238381	-0.161531	0.113855	0.733185	1	0.985326	0.0689409	-0.0781349	0.216017	0.356454	1	0.956037
Triglycerides in chylomicrons and extremely large VLDL	mmol/l	0.131862	0.113539	0.153143	0.148667	0.123065	0.179595	0.135425	0.410712	-0.139861	0.333249	0.61889	0.847045	0.0176107	-0.115465	0.150687	0.794407	1	0.935849	0.0935956	-0.0504585	0.23765	0.201623	1	0.844825
Very large VLDL (average diameter 64.0 nm)
Concentration of very large VLDL particles	mmol/l	4.73648e-06	4.32266e-06	5.18992e-06	5.26875e-06	4.69409e-06	5.91377e-06	0.195715	0.469534	-0.0781037	0.160293	0.43508	0.812836	-0.06928	-0.205621	0.0670609	0.317574	1	0.560592	0.04838	-0.0955928	0.192353	0.50835	1	0.480003
Total lipids in very large VLDL	mmol/l	0.278967	0.2545	0.305786	0.309385	0.275512	0.347422	0.189264	0.462845	-0.0843176	0.174087	0.438771	0.806042	-0.0454867	-0.183274	0.0923009	0.515833	1	0.517935	0.0510498	-0.0927032	0.194803	0.484595	1	0.508884
Phospholipids in very large VLDL	mmol/l	0.0517396	0.0470699	0.0568726	0.0572883	0.0508361	0.0645594	0.18218	0.457862	-0.0935022	0.194081	0.460943	0.754535	-0.062957	-0.201363	0.0754488	0.370836	1	0.736544	0.0408901	-0.104129	0.18591	0.578848	1	0.4466
Cholesterol in very large VLDL	mmol/l	0.0693753	0.0641389	0.0750391	0.0760152	0.0688408	0.0839374	0.198557	0.476402	-0.079288	0.160368	0.430553	0.548307	-0.068541	-0.207057	0.0699747	0.330388	1	0.818702	0.0161153	-0.130236	0.162466	0.828333	1	0.266612
Cholesteryl esters in very large VLDL	mmol/l	0.0377256	0.0350676	0.0405852	0.0412343	0.0375989	0.0452211	0.208069	0.486667	-0.0705299	0.142435	0.413899	0.386565	-0.0557212	-0.19384	0.0823971	0.42727	1	0.900036	-0.00419949	-0.151015	0.142616	0.955079	1	0.165642
Free cholesterol in very large VLDL	mmol/l	0.0313959	0.0287838	0.0342451	0.0345933	0.0309982	0.0386054	0.189663	0.466524	-0.0871989	0.178311	0.436068	0.725604	-0.0712071	-0.206477	0.0640629	0.30053	1	0.744344	0.0376122	-0.108114	0.183338	0.611364	1	0.414526
Triglycerides in very large VLDL	mmol/l	0.156277	0.141471	0.172634	0.174807	0.154153	0.19823	0.187389	0.458682	-0.0839041	0.174754	0.436003	0.902447	-0.0379484	-0.173122	0.0972255	0.580498	1	0.391332	0.0654762	-0.0768587	0.207811	0.365462	1	0.648244
Large VLDL (average diameter 53.6 nm)
Concentration of large VLDL particles	mmol/l	1.45482e-05	1.34163e-05	1.57756e-05	1.62346e-05	1.46557e-05	1.79837e-05	0.226611	0.499357	-0.0461351	0.102938	0.479732	0.6878	-0.0434663	-0.178438	0.0915051	0.526152	1	0.457038	0.0434321	-0.100129	0.186993	0.551489	1	0.421169
Total lipids in large VLDL	mmol/l	0.483229	0.445892	0.523692	0.537884	0.485929	0.595394	0.222749	0.495185	-0.0496873	0.108501	0.470173	0.680086	-0.0399979	-0.176167	0.0961713	0.563111	1	0.431427	0.0445908	-0.0986853	0.187867	0.540129	1	0.439834
Phospholipids in large VLDL	mmol/l	0.0927148	0.0850541	0.101066	0.103767	0.0930562	0.11571	0.219047	0.492427	-0.0543336	0.115711	0.43304	0.658792	-0.0193952	-0.156822	0.118032	0.781083	1	0.576552	0.0336838	-0.110456	0.177824	0.645451	1	0.348715
Cholesterol in large VLDL	mmol/l	0.132127	0.122659	0.142326	0.146259	0.133146	0.160663	0.231526	0.507643	-0.0445907	0.0998244	0.513679	0.461766	-0.00381094	-0.141673	0.134051	0.956586	1	0.63449	0.014655	-0.130964	0.160274	0.842901	1	0.24995
Cholesteryl esters in large VLDL	mmol/l	0.0672706	0.0626893	0.0721868	0.074511	0.0681593	0.0814547	0.247201	0.525182	-0.0307805	0.0810497	0.588802	0.310108	-0.0328075	-0.169645	0.10403	0.636906	1	0.729161	-0.00230817	-0.149099	0.144482	0.975296	1	0.163357
Free cholesterol in large VLDL	mmol/l	0.0645346	0.0595874	0.0698925	0.0715134	0.0646594	0.079094	0.216548	0.49067	-0.0575732	0.120898	0.426597	0.621473	-0.052604	-0.186232	0.0810242	0.438534	1	0.56064	0.0305069	-0.113791	0.174804	0.677218	1	0.357588
Triglycerides in large VLDL	mmol/l	0.257004	0.23636	0.27945	0.286311	0.257573	0.318256	0.214182	0.484845	-0.0564801	0.120266	0.430516	0.769405	-0.0212936	-0.156073	0.113486	0.755729	1	0.318087	0.0610211	-0.0808568	0.202899	0.397412	1	0.591419
Medium VLDL (average diameter 44.5 nm)
Concentration of medium VLDL particles	mmol/l	4.48186e-05	4.23823e-05	4.7395e-05	4.89084e-05	4.55742e-05	5.24864e-05	0.265983	0.543442	-0.0114756	0.060162	0.874119	0.277087	-0.0249353	-0.159455	0.109584	0.715121	1	0.65989	0.0113327	-0.134389	0.157054	0.878279	1	0.137085
Total lipids in medium VLDL	mmol/l	0.763595	0.721025	0.808679	0.835753	0.777333	0.898563	0.266242	0.541903	-0.00941981	0.0582812	0.959698	0.355916	-0.0171299	-0.152452	0.118193	0.803151	1	0.474987	0.0230432	-0.121779	0.167866	0.754045	1	0.177156
Phospholipids in medium VLDL	mmol/l	0.164765	0.155533	0.174545	0.180147	0.167492	0.193759	0.26417	0.542312	-0.0139721	0.0625536	0.813197	0.266639	0.00275709	-0.133963	0.139477	0.968322	1	0.74017	0.0106929	-0.135485	0.156871	0.885458	1	0.113027
Cholesterol in medium VLDL	mmol/l	0.206467	0.195355	0.21821	0.22391	0.208796	0.240117	0.251013	0.530056	-0.0280306	0.0776246	0.599165	0.114326	0.0252071	-0.112607	0.163021	0.718738	1	0.768458	-0.0139552	-0.160294	0.132383	0.851039	1	0.06008
Cholesteryl esters in medium VLDL	mmol/l	0.104809	0.0986737	0.111325	0.11389	0.105535	0.122907	0.234749	0.512443	-0.0429457	0.0971068	0.533008	0.0598995	-0.017472	-0.152955	0.11801	0.799535	1	0.450826	-0.0179559	-0.163716	0.127804	0.80833	1	0.0559371
Free cholesterol in medium VLDL	mmol/l	0.100178	0.0946006	0.106084	0.109119	0.101502	0.117307	0.25571	0.53495	-0.0235302	0.072471	0.596678	0.213305	-0.0431275	-0.176336	0.0900813	0.523949	1	0.840349	6.09717e-05	-0.146529	0.146651	0.999346	0.999346	0.0984096
Triglycerides in medium VLDL	mmol/l	0.383821	0.35865	0.410759	0.425041	0.390137	0.463067	0.251193	0.523412	-0.0210265	0.0703241	0.620359	0.574352	0.0269918	-0.109834	0.163818	0.697705	1	0.248397	0.0460948	-0.0969397	0.189129	0.525866	1	0.383302
Small VLDL (average diameter 36.8 nm)
Concentration of small VLDL particles	mmol/l	4.54453e-05	4.32914e-05	4.77064e-05	4.93662e-05	4.64293e-05	5.2489e-05	0.291261	0.569771	0.0127514	0.0404803	1	0.335224	0.0168743	-0.119102	0.15285	0.806942	1	0.411774	-0.00102551	-0.14789	0.145839	0.989028	1	0.087921
Total lipids in small VLDL	mmol/l	0.469773	0.448218	0.492364	0.508401	0.479114	0.539479	0.287566	0.566129	0.00900229	0.0431051	1	0.317522	0.0261802	-0.111076	0.163436	0.707239	1	0.414151	0.000429425	-0.146317	0.147176	0.995402	1	0.0781974
Phospholipids in small VLDL	mmol/l	0.112448	0.1073	0.117843	0.121363	0.114387	0.128764	0.278073	0.556427	-0.000280243	0.050229	1	0.192817	0.0518308	-0.085575	0.189237	0.457877	1	0.638771	-0.00662494	-0.152864	0.139614	0.928911	1	0.0546321
Cholesterol in small VLDL	mmol/l	0.171681	0.163599	0.180162	0.183836	0.172972	0.195383	0.24361	0.523473	-0.0362531	0.0876388	0.569652	0.20089	0.0614832	-0.0753699	0.198336	0.376752	1	0.966255	-0.0304001	-0.177409	0.116609	0.683893	1	0.0411449
Cholesteryl esters in small VLDL	mmol/l	0.103466	0.0985183	0.108663	0.110473	0.103842	0.117528	0.230189	0.510743	-0.0503654	0.107279	0.473177	0.232892	0.0333853	-0.104259	0.17103	0.632991	1	0.85631	-0.0418318	-0.189305	0.105641	0.576571	1	0.036196
Free cholesterol in small VLDL	mmol/l	0.0681172	0.0649335	0.0714569	0.0732733	0.0689741	0.0778405	0.260547	0.539097	-0.0180035	0.0666026	0.715254	0.164657	-0.0104538	-0.144733	0.123826	0.878154	1	0.865723	-0.0117474	-0.157789	0.134295	0.874138	1	0.0539694
Triglycerides in small VLDL	mmol/l	0.182535	0.172652	0.192984	0.200559	0.18694	0.21517	0.288388	0.566226	0.010549	0.0419866	1	0.569831	0.0421704	-0.0956948	0.180036	0.547099	1	0.134408	0.0326137	-0.114034	0.179261	0.661482	1	0.242408
Very small VLDL (average diameter 31.3 nm)
Concentration of very small VLDL particles	mmol/l	5.57791e-05	5.37908e-05	5.78409e-05	5.8254e-05	5.56433e-05	6.09873e-05	0.200996	0.474868	-0.0728772	0.149443	0.41946	0.311619	0.0420211	-0.0957362	0.179778	0.548205	1	0.93569	-0.03563	-0.179418	0.108158	0.625658	1	0.0286086
Total lipids in very small VLDL	mmol/l	0.365805	0.352876	0.379207	0.381022	0.36409	0.398741	0.189064	0.461102	-0.0829748	0.17212	0.44285	0.304277	0.0493281	-0.0879645	0.186621	0.479487	1	0.828015	-0.0371807	-0.179974	0.105613	0.608223	1	0.0271384
Phospholipids in very small VLDL	mmol/l	0.106884	0.103032	0.110879	0.111351	0.106306	0.116635	0.186642	0.459299	-0.0860152	0.178636	0.43258	0.342872	0.0538809	-0.0841381	0.1919	0.442343	1	0.893978	-0.0517334	-0.194934	0.0914671	0.477079	1	0.0252677
Cholesterol in very small VLDL	mmol/l	0.189318	0.182005	0.196924	0.196227	0.186702	0.206238	0.152228	0.424874	-0.120417	0.27228	0.569943	0.222981	0.0562258	-0.082224	0.194676	0.424213	1	0.819811	-0.040451	-0.183254	0.102352	0.577098	1	0.0545053
Cholesteryl esters in very small VLDL	mmol/l	0.129093	0.123872	0.134535	0.133674	0.126881	0.140831	0.141124	0.413458	-0.13121	0.308149	0.608901	0.201105	0.0491096	-0.0880101	0.186229	0.480881	1	0.728872	-0.0380794	-0.180683	0.104524	0.599103	1	0.069781
Free cholesterol in very small VLDL	mmol/l	0.0600381	0.0578347	0.0623254	0.06245	0.0595689	0.0654705	0.177176	0.451289	-0.0969365	0.203987	0.466525	0.286453	0.0131695	-0.124476	0.150815	0.850554	1	0.949028	-0.0436349	-0.187463	0.100193	0.550375	1	0.0397676
Triglycerides in very small VLDL	mmol/l	0.0682441	0.0655795	0.0710169	0.0724947	0.0689377	0.0762353	0.256527	0.532099	-0.0190461	0.0679063	0.670914	0.61585	0.0636069	-0.0713771	0.198591	0.353927	1	0.149448	0.00519065	-0.140356	0.150737	0.944009	1	0.0362685
IDL (average diameter 28.6 nm)
Concentration of IDL particles	mmol/l	0.000337511	0.000325438	0.000350031	0.00035263	0.000336772	0.000369235	0.205596	0.484108	-0.0729161	0.147089	0.417598	0.338787	0.0642487	-0.0698076	0.198305	0.345784	1	0.390842	-0.0145051	-0.16023	0.13122	0.844599	1	0.0542624
Total lipids in IDL	mmol/l	1.33082	1.28502	1.37825	1.37999	1.32028	1.44241	0.172722	0.4444	-0.0989557	0.211476	0.479215	0.283818	0.0707307	-0.0637094	0.205171	0.3008	1	0.971207	-0.000105247	-0.141753	0.141543	0.998832	1	0.107318
Phospholipids in IDL	mmol/l	0.312083	0.301746	0.322774	0.324048	0.310549	0.338134	0.186377	0.458319	-0.085565	0.178115	0.439945	0.23649	0.0617212	-0.0723506	0.195793	0.365105	1	0.953227	-0.0108785	-0.153003	0.131246	0.880186	1	0.109642
Cholesterol in IDL	mmol/l	0.92201	0.888386	0.956906	0.955137	0.91135	1.00103	0.158964	0.431617	-0.113688	0.251703	0.535953	0.28529	0.0584081	-0.07548	0.192296	0.39071	1	0.822173	0.00300981	-0.138969	0.144988	0.9667	1	0.144575
Cholesteryl esters in IDL	mmol/l	0.689456	0.663981	0.715909	0.71564	0.682401	0.750499	0.165338	0.437514	-0.106839	0.232437	0.508071	0.29852	0.0659734	-0.0690553	0.201002	0.336505	1	0.846698	0.00605006	-0.135703	0.147803	0.933016	1	0.132849
Free cholesterol in IDL	mmol/l	0.232244	0.2239	0.240898	0.239234	0.228428	0.25055	0.136028	0.409562	-0.137506	0.328023	0.613801	0.259914	0.0371075	-0.0995217	0.173737	0.592879	1	0.745685	-0.00663734	-0.149088	0.135814	0.92689	1	0.199422
Triglycerides in IDL	mmol/l	0.0945412	0.0911095	0.0981021	0.0990276	0.0945087	0.103763	0.208751	0.480063	-0.0625618	0.130821	0.414267	0.692483	0.0583426	-0.0784751	0.19516	0.401445	1	0.1783	0.00093361	-0.142028	0.143895	0.989739	1	0.0243949
Large LDL (average diameter 25.5 nm)
Concentration of large LDL particles	mmol/l	0.000852781	0.000821988	0.000884727	0.000894096	0.000853508	0.000936613	0.220177	0.499117	-0.0587624	0.121195	0.421623	0.25631	0.0326067	-0.100384	0.165597	0.629306	1	0.881496	-0.014929	-0.16077	0.130912	0.840244	1	0.126833
Total lipids in large LDL	mmol/l	1.80489	1.73905	1.87321	1.89325	1.80644	1.98424	0.216704	0.491256	-0.0578485	0.121213	0.415828	0.26066	0.0461552	-0.0872788	0.179589	0.495993	1	0.667686	0.0243546	-0.118089	0.166798	0.736369	1	0.174938
Phospholipids in large LDL	mmol/l	0.398754	0.385077	0.412918	0.415434	0.397515	0.43416	0.198431	0.473887	-0.0770254	0.157052	0.435864	0.232302	0.0272569	-0.106047	0.160561	0.687247	1	0.835546	0.0150454	-0.127821	0.157912	0.835712	1	0.161063
Cholesterol in large LDL	mmol/l	1.31163	1.26186	1.36337	1.37887	1.3131	1.44793	0.217644	0.492167	-0.0568789	0.119577	0.434345	0.255316	0.026033	-0.10706	0.159126	0.70014	1	0.69275	0.0267324	-0.115585	0.16905	0.711493	1	0.203502
Cholesteryl esters in large LDL	mmol/l	0.975729	0.938101	1.01487	1.02734	0.977545	1.07966	0.220934	0.495687	-0.0538191	0.114422	0.441597	0.262314	0.031517	-0.10223	0.165264	0.642687	1	0.613444	0.0285042	-0.113906	0.170914	0.693508	1	0.206395
Free cholesterol in large LDL	mmol/l	0.335416	0.322979	0.348331	0.351212	0.334843	0.368381	0.204642	0.478466	-0.0691827	0.142166	0.418035	0.239232	0.0274679	-0.106744	0.161679	0.686974	1	0.961351	0.0208268	-0.12132	0.162974	0.772957	1	0.2067
Triglycerides in large LDL	mmol/l	0.0928641	0.0894024	0.0964598	0.0973951	0.0928315	0.102183	0.21059	0.484285	-0.0631042	0.130809	0.419608	0.746499	0.0373788	-0.0995821	0.17434	0.59108	1	0.14305	0.0179811	-0.125968	0.161931	0.8057	1	0.0495899
Medium LDL (average diameter 23.0 nm)
Concentration of medium LDL particles	mmol/l	0.000339522	0.000325583	0.000354058	0.000363808	0.000345043	0.000383593	0.278534	0.553984	0.00308446	0.0475122	1	0.261114	0.021575	-0.112173	0.155323	0.750762	1	0.437842	0.0348331	-0.109228	0.178894	0.634045	1	0.149053
Total lipids in medium LDL	mmol/l	0.737896	0.706992	0.77015	0.78675	0.745359	0.83044	0.252879	0.52792	-0.0221614	0.0713365	0.607591	0.330692	0.0227443	-0.1114	0.156888	0.738487	1	0.532856	0.0382811	-0.104578	0.18114	0.597825	1	0.179264
Phospholipids in medium LDL	mmol/l	0.191756	0.184016	0.199823	0.202823	0.192536	0.21366	0.230159	0.505614	-0.0452966	0.101015	0.499014	0.278979	0.0217678	-0.111868	0.155403	0.748406	1	0.630226	0.0197281	-0.123109	0.162565	0.785644	1	0.136358
Cholesterol in medium LDL	mmol/l	0.512745	0.490643	0.535843	0.548136	0.51846	0.579511	0.2555	0.530389	-0.0193898	0.0683244	0.649082	0.334899	0.0193628	-0.114362	0.153087	0.77555	1	0.546988	0.0434032	-0.0993412	0.186148	0.549483	1	0.207857
Cholesteryl esters in medium LDL	mmol/l	0.371527	0.354695	0.389159	0.399692	0.376954	0.423801	0.26576	0.540592	-0.00907074	0.0579806	1	0.376324	0.0283344	-0.105136	0.161805	0.675962	1	0.477073	0.0499138	-0.093115	0.192943	0.492176	1	0.221848
Free cholesterol in medium LDL	mmol/l	0.140531	0.134894	0.146403	0.147737	0.140291	0.155578	0.206578	0.4822	-0.0690439	0.141027	0.419683	0.233109	0.00252859	-0.132599	0.137656	0.970603	1	0.821177	0.0209171	-0.121555	0.163389	0.772505	1	0.198034
Triglycerides in medium LDL	mmol/l	0.0329162	0.031545	0.0343469	0.035191	0.0333494	0.0371342	0.267219	0.544511	-0.0100737	0.0588405	0.908349	0.738737	0.0205095	-0.114726	0.155745	0.765221	1	0.129304	0.0457805	-0.100068	0.191629	0.536664	1	0.110614
Small LDL (average diameter 18.7 nm)
Concentration of small LDL particles	mmol/l	0.000199058	0.000192048	0.000206324	0.000209414	0.000200142	0.000219116	0.24149	0.519698	-0.0367173	0.0885243	0.560654	0.262245	0.00890368	-0.125229	0.143037	0.895996	1	0.581975	0.00567868	-0.140144	0.151501	0.93887	1	0.0939926
Total lipids in small LDL	mmol/l	0.337898	0.325478	0.350792	0.357567	0.341046	0.374889	0.25584	0.531821	-0.0201423	0.0690488	0.631669	0.320568	0.0123297	-0.121799	0.146458	0.85635	1	0.563336	0.0270825	-0.11684	0.171005	0.711	1	0.135645
Phospholipids in small LDL	mmol/l	0.106544	0.102854	0.110366	0.112442	0.107546	0.117562	0.258742	0.534561	-0.0170777	0.0658224	0.739006	0.310109	0.00862631	-0.125397	0.142649	0.899136	1	0.534293	0.0185392	-0.125689	0.162767	0.800176	1	0.115067
Cholesterol in small LDL	mmol/l	0.214832	0.206622	0.223368	0.227363	0.216443	0.238834	0.246512	0.522637	-0.029613	0.0798749	0.597852	0.298902	0.00523844	-0.129044	0.139521	0.938763	1	0.637507	0.0276798	-0.116046	0.171406	0.704538	1	0.149905
Cholesteryl esters in small LDL	mmol/l	0.154598	0.148515	0.160929	0.164088	0.155975	0.172623	0.25228	0.529285	-0.0247253	0.07403	0.589852	0.339699	0.0164176	-0.117366	0.150201	0.809048	1	0.62022	0.0328165	-0.111569	0.177202	0.654523	1	0.165781
Free cholesterol in small LDL	mmol/l	0.0600111	0.0577252	0.0623875	0.0630466	0.0600283	0.0662168	0.214163	0.488863	-0.0605372	0.125815	0.414351	0.227691	-0.0125321	-0.149441	0.124377	0.85695	1	0.716082	0.0144785	-0.128284	0.157241	0.841704	1	0.141312
Triglycerides in small LDL	mmol/l	0.0161447	0.0153856	0.0169412	0.0173898	0.0163634	0.0184805	0.26476	0.544458	-0.0149369	0.0634269	0.746022	0.812722	0.0268951	-0.11003	0.16382	0.698941	1	0.214426	0.0570196	-0.0902768	0.204316	0.44618	1	0.230954
Very large HDL (average diameter 14.3 nm)
Concentration of very large HDL particles	mmol/l	0.000197192	0.000188171	0.000206646	0.000203137	0.000191469	0.000215516	0.102051	0.364251	-0.160149	0.443762	0.755925	0.982127	0.0134726	-0.121668	0.148613	0.844359	1	0.433701	0.0698834	-0.0682238	0.207991	0.319601	1	0.803578
Total lipids in very large HDL	mmol/l	0.131253	0.123175	0.139861	0.132612	0.122386	0.143691	0.0264607	0.292556	-0.239634	0.844766	0.907205	0.991973	0.0191119	-0.116302	0.154526	0.781074	1	0.535648	0.0392336	-0.100894	0.179361	0.581514	1	0.93433
Phospholipids in very large HDL	mmol/l	0.0527092	0.0472403	0.0588112	0.0546924	0.0476245	0.0628092	0.0556624	0.324709	-0.213384	0.683785	0.857334	0.660659	0.0134274	-0.121534	0.148389	0.844671	1	0.576098	0.0115557	-0.130278	0.153389	0.872531	1	0.878802
Cholesterol in very large HDL	mmol/l	0.0688615	0.0652155	0.0727114	0.0701585	0.065499	0.0751494	0.0566174	0.325643	-0.212409	0.67864	0.855225	0.909061	0.0119778	-0.123607	0.147562	0.861891	1	0.578533	0.050952	-0.0908134	0.192717	0.479342	1	0.95885
Cholesteryl esters in very large HDL	mmol/l	0.0470897	0.0441321	0.0502456	0.0484567	0.0446443	0.0525946	0.0723082	0.339451	-0.194834	0.594171	0.843449	0.858272	0.015103	-0.118933	0.149139	0.824401	1	0.49167	0.0686007	-0.0720641	0.209266	0.337393	1	0.915522
Free cholesterol in very large HDL	mmol/l	0.021342	0.0205305	0.0221855	0.0214062	0.0203832	0.0224805	0.0133002	0.292826	-0.266226	0.925354	0.944473	0.834666	-0.0239381	-0.162227	0.114351	0.733219	1	0.989648	-0.0026006	-0.14987	0.144669	0.972258	1	0.966709
Triglycerides in very large HDL	mmol/l	0.00614627	0.00586196	0.00644437	0.00669174	0.00630313	0.00710432	0.293916	0.560726	0.0271053	0.0310094	1	0.92834	-0.00967028	-0.139413	0.120073	0.883306	1	0.247637	0.0514953	-0.0896668	0.192657	0.47279	1	0.125818
Large HDL (average diameter 12.1 nm)
Concentration of large HDL particles	mmol/l	0.000901044	0.000805926	0.00100739	0.000881177	0.000765346	0.00101454	-0.0311935	0.223187	-0.285574	0.809209	0.896299	0.82599	-0.0202379	-0.151905	0.111429	0.762147	1	0.377139	0.0850711	-0.0484488	0.218591	0.210457	1	0.921292
Total lipids in large HDL	mmol/l	0.438003	0.401332	0.478025	0.428967	0.384109	0.479063	-0.0366166	0.213679	-0.286912	0.773317	0.892566	0.959155	-0.024937	-0.158215	0.108341	0.712566	1	0.299957	0.0731227	-0.0582468	0.204492	0.273717	1	0.922746
Phospholipids in large HDL	mmol/l	0.224942	0.20011	0.252855	0.204222	0.176168	0.236743	-0.13284	0.129222	-0.394902	0.31879	0.615165	0.531793	-0.0222834	-0.155468	0.110901	0.741815	1	0.42818	0.0514264	-0.0868757	0.189728	0.464294	1	0.911783
Cholesterol in large HDL	mmol/l	0.182599	0.158723	0.210067	0.177306	0.148541	0.211643	-0.0337707	0.228435	-0.295976	0.799811	0.90207	0.818645	-0.0196292	-0.151785	0.112527	0.769924	1	0.549296	0.0727521	-0.0652515	0.210756	0.299828	1	0.907434
Cholesteryl esters in large HDL	mmol/l	0.134441	0.114864	0.157354	0.136665	0.112026	0.166724	0.0168133	0.279562	-0.245935	0.899731	0.933755	0.894955	-0.0307776	-0.169109	0.107554	0.661346	1	0.570647	0.0626201	-0.0758	0.20104	0.373446	1	0.755315
Free cholesterol in large HDL	mmol/l	0.0433883	0.0374609	0.0502536	0.0415095	0.0344794	0.0499729	-0.0498019	0.219521	-0.319125	0.715813	0.884029	0.5681	0.0256319	-0.106906	0.15817	0.703361	1	0.502099	0.0774842	-0.0642071	0.219175	0.282199	1	0.865637
Triglycerides in large HDL	mmol/l	0.0218743	0.0206675	0.0231516	0.0228109	0.0212328	0.0245062	0.111738	0.358243	-0.134767	0.372543	0.671665	0.476631	-0.00556123	-0.130981	0.119859	0.930416	1	0.739667	0.0207862	-0.108457	0.150029	0.751479	1	0.561875
Medium HDL (average diameter 10.9 nm)
Concentration of medium HDL particles	mmol/l	0.00333771	0.00322582	0.00345348	0.00329604	0.00315708	0.00344111	-0.0535059	0.18314	-0.290151	0.656239	0.857624	0.803292	-0.0181787	-0.141606	0.105249	0.771802	1	0.131115	0.107156	-0.0151824	0.229495	0.0856825	1	0.527532
Total lipids in medium HDL	mmol/l	0.910174	0.882784	0.938414	0.896268	0.862332	0.931539	-0.0734159	0.164033	-0.310865	0.542824	0.807696	0.846194	-0.023351	-0.153253	0.106551	0.723376	1	0.105535	0.101644	-0.0213211	0.224609	0.104684	1	0.533967
Phospholipids in medium HDL	mmol/l	0.434531	0.422399	0.447012	0.427243	0.41223	0.442803	-0.087504	0.151255	-0.326263	0.470777	0.755078	0.858083	-0.0179169	-0.147548	0.111714	0.785494	1	0.0815992	0.0975815	-0.0261324	0.221295	0.121446	1	0.562648
Cholesterol in medium HDL	mmol/l	0.424759	0.40931	0.440792	0.416465	0.397423	0.436421	-0.0789828	0.162878	-0.320844	0.520408	0.793461	0.820868	-0.0161773	-0.146202	0.113847	0.806456	1	0.173058	0.104748	-0.0208471	0.230343	0.101631	1	0.474606
Cholesteryl esters in medium HDL	mmol/l	0.3481	0.335449	0.361229	0.340471	0.324915	0.356772	-0.08931	0.153846	-0.332466	0.46981	0.763441	0.866764	-0.0288445	-0.161947	0.104258	0.669614	1	0.224842	0.104163	-0.0223871	0.230713	0.106157	1	0.413986
Free cholesterol in medium HDL	mmol/l	0.0764268	0.0734632	0.07951	0.0757967	0.072103	0.0796797	-0.0307668	0.20879	-0.270323	0.800363	0.898589	0.652751	0.0350112	-0.0864491	0.156471	0.570415	1	0.0576658	0.10397	-0.0191286	0.227068	0.0973876	1	0.791378
Triglycerides in medium HDL	mmol/l	0.0481182	0.0460149	0.0503177	0.0495228	0.0468041	0.0523993	0.107836	0.380853	-0.16518	0.437045	0.749653	0.501368	-0.0433983	-0.158277	0.0714803	0.457204	1	0.68483	0.0301028	-0.113529	0.173734	0.67986	1	0.596061
Small HDL (average diameter 8.7 nm)
Concentration of small HDL particles	mmol/l	0.00989914	0.00971298	0.0100889	0.0100004	0.00976345	0.0102432	0.0886634	0.358116	-0.18079	0.51724	0.798489	0.381956	-0.0483764	-0.163847	0.0670947	0.409738	1	0.146891	0.106832	-0.0300542	0.243718	0.125403	1	0.937435
Total lipids in small HDL	mmol/l	1.15873	1.1374	1.18046	1.16455	1.13753	1.1922	0.0437397	0.308491	-0.221011	0.744972	0.884654	0.574358	-0.0544842	-0.170652	0.0616841	0.356181	1	0.0887662	0.104642	-0.0306261	0.239909	0.128737	0.99369	0.972494
Phospholipids in small HDL	mmol/l	0.654611	0.642443	0.667008	0.654889	0.63955	0.670596	0.00363967	0.265298	-0.258018	0.978148	0.982125	0.686793	-0.0458914	-0.163839	0.0720564	0.443868	1	0.078119	0.101186	-0.0330867	0.235458	0.138864	1	0.935228
Cholesterol in small HDL	mmol/l	0.449531	0.440991	0.458237	0.452782	0.441943	0.463886	0.0615801	0.328763	-0.205603	0.650026	0.858591	0.386664	-0.0472133	-0.166055	0.0716285	0.434342	1	0.141085	0.113142	-0.0224672	0.248752	0.101504	1	0.94836
Cholesteryl esters in small HDL	mmol/l	0.333278	0.326832	0.339851	0.33442	0.32627	0.342773	0.0291716	0.300667	-0.242324	0.832446	0.909797	0.375315	-0.0377148	-0.153326	0.0778965	0.520801	1	0.240772	0.113005	-0.025093	0.251103	0.108198	1	0.738042
Free cholesterol in small HDL	mmol/l	0.11605	0.113665	0.118484	0.118142	0.115084	0.121281	0.136443	0.394801	-0.121915	0.299008	0.600447	0.481805	0.00448103	-0.130399	0.139361	0.947835	1	0.0406867	0.102558	-0.0290364	0.234153	0.125931	1	0.508499																							-0.139773	-0.290175
Triglycerides in small HDL	mmol/l	0.0529802	0.0507965	0.0552578	0.0554062	0.0525372	0.0584319	0.183486	0.464616	-0.0976431	0.199621	0.465154	0.854401	-0.0229226	-0.151459	0.105614	0.725476	1	0.472165	0.020221	-0.128128	0.16857	0.788383	1	0.329968
Relative lipoprotein lipid concentrations
Chylomicrons and extremely large VLDL (particle diameter >75 nm)
Phospholipids to total lipids ratio in chylomicrons and extremely large VLDL	%	13.4516	12.9413	13.9821	13.3211	12.6859	13.9882	-0.0421112	0.230189	-0.314411	0.760755	0.890552	0.72934	0.0223465	-0.115959	0.160652	0.750369	1	0.227477	-0.0272905	-0.170448	0.115867	0.707396	1	0.968115
Cholesterol to total lipids ratio in chylomicrons and extremely large VLDL	%	22.7759	22.0017	23.5774	22.5466	21.5828	23.5535	-0.0486058	0.22212	-0.319331	0.72373	0.884956	0.411559	0.0436965	-0.0949003	0.182293	0.534868	1	0.934629	-0.15158	-0.292131	-0.0110284	0.0346759	1	0.146288
Cholesteryl esters to total lipids ratio in chylomicrons and extremely large VLDL	%	12.2258	11.6602	12.8189	12.2912	11.5773	13.0492	0.0192292	0.29756	-0.259102	0.891791	0.933358	0.264098	-0.0219657	-0.157481	0.11355	0.749598	1	0.802757	-0.14401	-0.289184	0.00116539	0.0518499	1	0.070991
Free cholesterol to total lipids ratio in chylomicrons and extremely large VLDL	%	10.3289	9.99772	10.6711	10.0533	9.64784	10.4759	-0.131694	0.12697	-0.390357	0.316672	0.620777	0.879773	-2.70839e-05	-0.124691	0.124637	0.999659	1	0.55205	-0.0984177	-0.233385	0.0365491	0.152033	1	0.652406
Triglycerides to total lipids ratio in chylomicrons and extremely large VLDL	%	61.9771	60.4338	63.5599	63.379	61.3919	65.4305	0.147449	0.418362	-0.123465	0.284515	0.580787	0.798833	0.0214741	-0.116663	0.159611	0.759522	1	0.709693	0.106755	-0.035355	0.248865	0.140104	0.988737	0.404151
Very large VLDL (average diameter 64.0 nm)
Phospholipids to total lipids ratio in very large VLDL	%	18.5469	18.3452	18.7507	18.5169	18.2629	18.7743	-0.0249303	0.24935	-0.299211	0.857959	0.913431	0.519657	-0.0384769	-0.165479	0.0885257	0.550928	1	0.0108485	-0.0777401	-0.220993	0.0655125	0.285878	1	0.292493																							0.169217	0.0041984
Cholesterol to total lipids ratio in very large VLDL	%	24.8687	24.2704	25.4817	24.5698	23.8255	25.3374	-0.0811205	0.185178	-0.347419	0.54879	0.806852	0.312722	-0.0468606	-0.172923	0.0792017	0.464432	1	0.0844903	-0.137527	-0.275552	0.000499178	0.0508264	1	0.266093
Cholesteryl esters to total lipids ratio in very large VLDL	%	13.5233	13.0476	14.0164	13.3278	12.7383	13.9446	-0.0672914	0.202398	-0.336981	0.623301	0.860086	0.255391	-0.0296185	-0.156949	0.0977123	0.646974	1	0.155236	-0.137278	-0.277148	0.00259151	0.0543566	1	0.248174
Free cholesterol to total lipids ratio in very large VLDL	%	11.2544	11.1033	11.4074	11.1813	10.9921	11.3738	-0.0766313	0.182535	-0.335797	0.560569	0.819293	0.556209	-0.028829	-0.1585	0.100842	0.661584	1	0.0196097	-0.102196	-0.236792	0.0324005	0.135922	1	0.43797																							0.216245	0.0542751
Triglycerides to total lipids ratio in very large VLDL	%	56.0201	55.2636	56.787	56.5017	55.5395	57.4804	0.102572	0.368113	-0.162969	0.447203	0.756569	0.446782	-0.0271056	-0.150662	0.0964509	0.665792	1	0.0534359	0.13467	-0.00306856	0.272409	0.0552761	1	0.254089
Large VLDL (average diameter 53.6 nm)
Phospholipids to total lipids ratio in large VLDL	%	19.1865	18.9879	19.3872	19.2917	19.0398	19.5469	0.0915079	0.375422	-0.192406	0.525851	0.791984	0.636072	0.000576374	-0.138694	0.139847	0.993497	1	0.148134	-0.0691861	-0.218011	0.0796385	0.360421	1	0.0678066
Cholesterol to total lipids ratio in large VLDL	%	27.3425	26.8772	27.8159	27.1915	26.6083	27.7876	-0.0530826	0.215116	-0.321281	0.696788	0.869226	0.208736	0.069739	-0.0646603	0.204138	0.307464	1	0.097187	-0.14398	-0.282052	-0.00590725	0.041055	1	0.15959
Cholesteryl esters to total lipids ratio in large VLDL	%	13.9211	13.5491	14.3032	13.8526	13.3867	14.3347	-0.0298195	0.237247	-0.296886	0.825988	0.9108	0.155736	0.0607501	-0.0712271	0.192727	0.365159	1	0.142833	-0.135567	-0.272893	0.00175861	0.0529783	1	0.16821
Free cholesterol to total lipids ratio in large VLDL	%	13.3549	13.2366	13.4742	13.2953	13.1467	13.4456	-0.084924	0.190678	-0.360526	0.544188	0.804877	0.484311	0.0195554	-0.116736	0.155847	0.777531	1	0.0555398	-0.132757	-0.276195	0.0106821	0.0694876	1	0.198553
Triglycerides to total lipids ratio in large VLDL	%	53.1846	52.6166	53.7588	53.2292	52.512	53.9561	0.0131323	0.287601	-0.261337	0.92494	0.947967	0.42247	0.0847738	-0.041909	0.211457	0.188503	1	0.0543568	0.146112	0.00568277	0.286542	0.0415018	1	0.0968536
Medium VLDL (average diameter 44.5 nm)
Phospholipids to total lipids ratio in medium VLDL	%	21.5776	21.3325	21.8254	21.5551	21.2464	21.8683	-0.0151799	0.25604	-0.2864	0.912245	0.938852	0.332541	-0.0532762	-0.1867	0.0801476	0.43201	1	0.0530759	-0.0612355	-0.202693	0.0802221	0.394359	1	0.219671
Cholesterol to total lipids ratio in medium VLDL	%	27.0388	26.1544	27.9531	26.7914	25.6892	27.9408	-0.0460949	0.225716	-0.317905	0.738466	0.885442	0.303299	0.0215795	-0.112927	0.156086	0.75207	1	0.0828954	-0.0618067	-0.204007	0.0803935	0.392447	1	0.42956
Cholesteryl esters to total lipids ratio in medium VLDL	%	13.7257	13.023	14.4663	13.6273	12.752	14.5627	-0.022993	0.250733	-0.296719	0.868629	0.920822	0.252034	0.0995719	-0.0300018	0.229146	0.131278	1	0.0984179	-0.0452901	-0.188775	0.0981948	0.534394	1	0.475081
Free cholesterol to total lipids ratio in medium VLDL	%	13.1192	12.8964	13.3459	13.0563	12.7768	13.342	-0.0462853	0.222634	-0.315205	0.734709	0.885235	0.28599	0.102298	-0.0290194	0.233615	0.126094	1	0.0828338	-0.0750775	-0.215515	0.0653597	0.293092	1	0.316447
Triglycerides to total lipids ratio in medium VLDL	%	50.265	49.1756	51.3785	50.8572	49.4689	52.2846	0.0887313	0.359239	-0.181776	0.518552	0.795543	0.498579	0.0823036	-0.0440235	0.208631	0.200391	1	0.0854211	0.0825984	-0.0582564	0.223453	0.248938	1	0.402536
Small VLDL (average diameter 36.8 nm)
Phospholipids to total lipids ratio in small VLDL	%	23.9367	23.6781	24.1982	23.8716	23.5462	24.2014	-0.0434651	0.238849	-0.325779	0.76179	0.887558	0.196255	-0.0921227	-0.22141	0.0371646	0.161564	1	0.128499	-0.0308665	-0.178876	0.117143	0.68136	1	0.516883
Cholesterol to total lipids ratio in small VLDL	%	36.5455	35.8703	37.2335	36.1597	35.3178	37.0217	-0.0972554	0.181242	-0.375753	0.491926	0.764187	0.431441	0.0533749	-0.0863194	0.193069	0.452096	1	0.0282417	-0.0793004	-0.22486	0.0662596	0.284008	1	0.408419																							0.164939	-0.00531278
Cholesteryl esters to total lipids ratio in small VLDL	%	22.0248	21.5754	22.4835	21.7296	21.1711	22.3028	-0.110966	0.165278	-0.38721	0.429302	0.741522	0.577875	0.126597	-0.00303987	0.256235	0.0555659	1	0.0198454	-0.0988921	-0.242832	0.0450483	0.177033	1	0.339102																							0.178871	0.010598
Free cholesterol to total lipids ratio in small VLDL	%	14.5	14.2469	14.7576	14.4125	14.0954	14.7367	-0.0595222	0.222597	-0.341642	0.677878	0.858645	0.268265	0.135653	0.00671125	0.264594	0.0393091	1	0.0830063	-0.0335013	-0.181391	0.114389	0.655596	1	0.607875
Triglycerides to total lipids ratio in small VLDL	%	38.856	37.9681	39.7647	39.449	38.3137	40.6179	0.112477	0.392265	-0.16731	0.428942	0.746118	0.508694	0.0705201	-0.0641605	0.205201	0.303099	1	0.0486868	0.078212	-0.0677727	0.224197	0.292052	1	0.448951																							-0.171329	-0.351602
Very small VLDL (average diameter 31.3 nm)
Phospholipids to total lipids ratio in very small VLDL	%	29.2188	29.0983	29.3397	29.2243	29.0722	29.3772	0.00768341	0.281645	-0.266278	0.955959	0.967713	0.603653	-0.152909	-0.284762	-0.0210551	0.0232535	0.95727	0.473423	-0.135667	-0.277637	0.00630212	0.0609676	1	0.519323
Cholesterol to total lipids ratio in very small VLDL	%	51.7538	51.1793	52.3347	51.5002	50.7791	52.2315	-0.0770916	0.208407	-0.36259	0.595054	0.839876	0.323858	0.0455002	-0.0873056	0.178306	0.500103	1	0.132413	-0.0236932	-0.173734	0.126348	0.755844	1	0.73458
Cholesteryl esters to total lipids ratio in very small VLDL	%	35.2903	34.7299	35.8597	35.083	34.3808	35.7996	-0.0643057	0.220539	-0.349151	0.656729	0.853747	0.32433	0.0552867	-0.0782229	0.188796	0.415165	1	0.167288	-0.0152129	-0.164982	0.134556	0.841459	1	0.77231
Free cholesterol to total lipids ratio in very small VLDL	%	16.4126	16.3539	16.4716	16.3901	16.3161	16.4646	-0.0636085	0.207893	-0.33511	0.644646	0.865367	0.421171	0.0512685	-0.0834543	0.185991	0.453914	1	0.128967	-0.0782864	-0.220715	0.0641419	0.279747	1	0.472273
Triglycerides to total lipids ratio in very small VLDL	%	18.6559	18.1749	19.1496	19.0264	18.4089	19.6646	0.131307	0.415527	-0.152913	0.363454	0.660096	0.516384	0.0523838	-0.0794651	0.184233	0.434315	1	0.0548876	0.0616776	-0.0871477	0.210503	0.414798	1	0.865145
IDL (average diameter 28.6 nm)
Phospholipids to total lipids ratio in IDL	%	23.4505	23.3303	23.5712	23.4819	23.33	23.6347	0.0443245	0.321425	-0.232776	0.752809	0.889683	0.65048	-0.0755097	-0.207735	0.0567159	0.261494	1	0.525633	-0.0719614	-0.215827	0.0719043	0.325175	1	0.643112
Cholesterol to total lipids ratio in IDL	%	69.2814	68.9747	69.5896	69.2133	68.8264	69.6024	-0.0384847	0.244264	-0.321233	0.788707	0.897744	0.626334	0.0316864	-0.107283	0.170656	0.653492	1	0.109969	0.0269942	-0.120525	0.174514	0.718619	1	0.61693
Cholesteryl esters to total lipids ratio in IDL	%	51.807	51.5246	52.0909	51.8583	51.5015	52.2176	0.0303292	0.303017	-0.242358	0.826651	0.90748	0.768216	0.0328303	-0.103833	0.169494	0.636243	1	0.272025	0.0424329	-0.100046	0.184912	0.557704	1	0.977122
Free cholesterol to total lipids ratio in IDL	%	17.4512	17.3238	17.5795	17.3359	17.1762	17.497	-0.150191	0.120267	-0.420648	0.274873	0.570535	0.61561	0.0366623	-0.0984826	0.171807	0.593303	1	0.151504	-0.0322775	-0.174741	0.110186	0.655543	1	0.202662
Triglycerides to total lipids ratio in IDL	%	7.10399	6.8854	7.32952	7.17596	6.89817	7.46494	0.0566482	0.342907	-0.22961	0.696833	0.864913	0.464231	0.021687	-0.117168	0.160542	0.758429	1	0.0999957	0.00128958	-0.148549	0.151128	0.986477	1	0.382798
Large LDL (average diameter 25.5 nm)
Phospholipids to total lipids ratio in large LDL	%	22.093	21.9825	22.2041	21.9428	21.8042	22.0823	-0.22906	0.0454105	-0.503531	0.101423	0.48176	0.981697	-0.0538205	-0.190881	0.0832396	0.439674	1	0.0843206	-0.0760505	-0.219772	0.0676711	0.298025	1	0.765591
Cholesterol to total lipids ratio in large LDL	%	72.6713	72.489	72.8542	72.8306	72.5998	73.0622	0.145045	0.416352	-0.126262	0.293116	0.59344	0.379247	0.0678188	-0.0654876	0.201125	0.316998	1	0.787581	0.0508755	-0.0897636	0.191515	0.476495	1	0.624925
Cholesteryl esters to total lipids ratio in large LDL	%	54.0604	53.8479	54.2737	54.263	53.9937	54.5336	0.157417	0.427528	-0.112694	0.2519	0.531788	0.561769	0.0107191	-0.130156	0.151595	0.88089	1	0.323555	0.0537638	-0.0866583	0.194186	0.451165	1	0.850942
Free cholesterol to total lipids ratio in large LDL	%	18.5838	18.4482	18.7203	18.5507	18.38	18.723	-0.0420174	0.239534	-0.323569	0.768888	0.891621	0.716357	0.00634134	-0.134282	0.146965	0.929237	1	0.0558737	-0.0162506	-0.164276	0.131774	0.828842	1	0.720866
Triglycerides to total lipids ratio in large LDL	%	5.14515	5.00273	5.29162	5.14432	4.9651	5.33001	-0.000987159	0.280411	-0.282385	0.994488	0.994488	0.2934	0.0379132	-0.0958457	0.171672	0.576856	1	0.152264	-0.0080234	-0.154703	0.138657	0.914217	1	0.376146
Medium LDL (average diameter 23.0 nm)
Phospholipids to total lipids ratio in medium LDL	%	25.9869	25.8362	26.1385	25.7799	25.5912	25.97	-0.23715	0.0439584	-0.518258	0.0977862	0.513898	0.608761	-0.0341163	-0.173844	0.105612	0.63073	1	0.240261	-0.145151	-0.292275	0.00197287	0.0531223	1	0.518662
Cholesterol to total lipids ratio in medium LDL	%	69.4874	69.3277	69.6476	69.6709	69.4687	69.8738	0.19312	0.467813	-0.0815718	0.167225	0.434786	0.704585	0.0816764	-0.0533852	0.216738	0.234503	1	0.947977	0.119626	-0.0231861	0.262437	0.100159	1	0.394596
Cholesteryl esters to total lipids ratio in medium LDL	%	50.3496	50.0053	50.6962	50.8029	50.3645	51.2451	0.221841	0.498607	-0.0549251	0.115578	0.439197	0.931691	-0.0311624	-0.16966	0.107335	0.657766	1	0.360404	0.0994773	-0.0459465	0.244901	0.178913	1	0.921056
Free cholesterol to total lipids ratio in medium LDL	%	19.0448	18.7857	19.3076	18.7781	18.4559	19.106	-0.17753	0.103582	-0.458642	0.214521	0.477358	0.601088	-0.030024	-0.163792	0.103744	0.658557	1	0.20832	-0.0584294	-0.206625	0.0897667	0.437824	1	0.719533
Triglycerides to total lipids ratio in medium LDL	%	4.46081	4.35041	4.57403	4.47295	4.33356	4.61683	0.0186149	0.29838	-0.26115	0.895762	0.933558	0.273951	0.000474618	-0.133286	0.134235	0.994425	1	0.124464	0.0119451	-0.133669	0.15756	0.871664	1	0.656264
Small LDL (average diameter 18.7 nm)
Phospholipids to total lipids ratio in small LDL	%	31.5313	31.3116	31.7526	31.4465	31.17	31.7256	-0.0675381	0.218404	-0.35348	0.641951	0.87122	0.838741	-0.00420984	-0.144903	0.136484	0.953011	1	0.963748	-0.0533951	-0.202831	0.096041	0.48191	1	0.975911
Cholesterol to total lipids ratio in small LDL	%	63.5789	63.396	63.7623	63.586	63.355	63.8179	0.00679957	0.290752	-0.277152	0.962392	0.970248	0.255846	-0.0020831	-0.13704	0.132874	0.97575	0.99591	0.246062	0.022759	-0.124209	0.169727	0.76042	1	0.964433
Cholesteryl esters to total lipids ratio in small LDL	%	45.7527	45.4679	46.0393	45.8902	45.5297	46.2536	0.084424	0.370773	-0.201925	0.561702	0.811347	0.856626	0.0159501	-0.116191	0.148091	0.812119	1	0.780137	0.0495461	-0.10092	0.200012	0.516899	1	0.967794
Free cholesterol to total lipids ratio in small LDL	%	17.7601	17.5373	17.9858	17.6321	17.3531	17.9156	-0.0996088	0.183736	-0.382954	0.489043	0.764517	0.446103	-0.0101815	-0.142114	0.121751	0.879208	1	0.553381	-0.0365365	-0.185898	0.112825	0.630092	1	0.934914
Triglycerides to total lipids ratio in small LDL	%	4.77797	4.6339	4.92652	4.86337	4.67886	5.05515	0.101324	0.386725	-0.184077	0.48476	0.767537	0.400008	0.0380638	-0.100915	0.177043	0.589769	1	0.209396	0.0572594	-0.0926031	0.207122	0.452101	1	0.937513
Very large HDL (average diameter 14.3 nm)
Phospholipids to total lipids ratio in very large HDL	%	40.1583	37.8658	42.5896	41.2426	38.2911	44.4215	0.0772618	0.355091	-0.200568	0.584109	0.833959	0.406829	-0.0257537	-0.163536	0.112028	0.712844	1	0.708988	-0.0220289	-0.168559	0.124501	0.767206	1	0.709077
Cholesterol to total lipids ratio in very large HDL	%	52.4646	51.7699	53.1685	52.9052	52.0219	53.8036	0.101177	0.363932	-0.161579	0.448631	0.753823	0.607035	0.022198	-0.11589	0.160286	0.751594	1	0.492628	0.0184841	-0.119274	0.156242	0.791611	1	0.544375
Cholesteryl esters to total lipids ratio in very large HDL	%	35.8769	35.3988	36.3616	36.5403	35.9261	37.165	0.235122	0.515772	-0.045529	0.10012	0.504685	0.361875	-0.000271107	-0.134325	0.133782	0.996822	1	0.692455	0.15252	0.0063347	0.298705	0.0409496	1	0.360538
Free cholesterol to total lipids ratio in very large HDL	%	16.2601	15.7478	16.7891	16.142	15.5023	16.8082	-0.0352288	0.216945	-0.287402	0.783269	0.899849	0.815928	-0.0202192	-0.156711	0.116272	0.770518	1	0.210947	-0.0766183	-0.208939	0.0557021	0.254918	1	0.909755
Triglycerides to total lipids ratio in very large HDL	%	4.68275	4.33634	5.05683	5.04612	4.57925	5.5606	0.166952	0.446763	-0.112859	0.240822	0.521781	0.94918	0.0216142	-0.117506	0.160734	0.759659	1	0.839698	-0.000818145	-0.148296	0.14666	0.991283	1	0.380662
Large HDL (average diameter 12.1 nm)
Phospholipids to total lipids ratio in large HDL	%	51.3562	48.6059	54.2623	47.6078	44.41	51.0359	-0.239869	0.0440468	-0.523784	0.0972992	0.522454	0.15767	-0.0369258	-0.173701	0.0998497	0.595083	1	0.963052	-0.0133565	-0.164286	0.137573	0.861654	1	0.699332
Cholesterol to total lipids ratio in large HDL	%	41.689	38.9741	44.5931	41.3334	37.9626	45.0034	-0.0218511	0.258056	-0.301758	0.877835	0.926603	0.58658	0.0251112	-0.115224	0.165447	0.724589	1	0.924365	0.0554378	-0.0921862	0.203062	0.459875	1	0.907497
Cholesteryl esters to total lipids ratio in large HDL	%	30.694	27.9924	33.6562	31.8592	28.3589	35.7915	0.0692232	0.348189	-0.209742	0.625211	0.857928	0.859557	0.00656071	-0.131477	0.144598	0.925428	1	0.991536	0.0362224	-0.111076	0.18352	0.628284	1	0.660055
Free cholesterol to total lipids ratio in large HDL	%	9.90594	9.1542	10.7194	9.67662	8.75842	10.6911	-0.0520143	0.233631	-0.33766	0.719964	0.884731	0.262493	-0.004242	-0.145544	0.13706	0.952856	1	0.917103	0.0605033	-0.0901105	0.211117	0.42924	1	0.835686
Triglycerides to total lipids ratio in large HDL	%	4.9941	4.55369	5.47711	5.31763	4.73228	5.9754	0.116788	0.396724	-0.163147	0.411738	0.721272	0.62705	0.00689088	-0.133348	0.14713	0.922912	1	0.439052	-0.0629458	-0.210554	0.0846624	0.401431	1	0.655381
Medium HDL (average diameter 10.9 nm)
Phospholipids to total lipids ratio in medium HDL	%	47.7415	47.5506	47.9333	47.6692	47.4284	47.9111	-0.059597	0.196996	-0.31619	0.647502	0.859854	0.82942	-0.0554623	-0.196174	0.0852496	0.437958	1	0.972023	-0.0964445	-0.230693	0.0378045	0.158162	1	0.520588
Cholesterol to total lipids ratio in medium HDL	%	46.6679	46.2012	47.1393	46.4666	45.8804	47.0604	-0.0723743	0.201916	-0.346664	0.603481	0.842146	0.806473	-0.0251548	-0.162811	0.112501	0.718987	1	0.905784	0.0809566	-0.0633546	0.225268	0.269982	1	0.459134
Cholesteryl esters to total lipids ratio in medium HDL	%	38.2455	37.8182	38.6776	37.9877	37.4523	38.5307	-0.102723	0.175355	-0.3808	0.467269	0.769437	0.979832	0.00640759	-0.12306	0.135875	0.922357	1	0.712298	0.0687872	-0.0778504	0.215425	0.356094	1	0.319499
Free cholesterol to total lipids ratio in medium HDL	%	8.39694	8.29333	8.50185	8.45693	8.32532	8.59062	0.0913545	0.351042	-0.168333	0.488745	0.768918	0.338789	0.00135267	-0.135899	0.138604	0.984515	1	0.0413561	0.0854367	-0.0473166	0.21819	0.205906	1	0.481927																							-0.120452	-0.269257
Triglycerides to total lipids ratio in medium HDL	%	5.28671	5.02992	5.5566	5.52544	5.18861	5.88414	0.15269	0.433213	-0.127833	0.28448	0.585555	0.469864	0.004434	-0.119912	0.12878	0.944016	1	0.543025	-0.0459266	-0.19411	0.102257	0.541811	1	0.396034
Small HDL (average diameter 8.7 nm)
Phospholipids to total lipids ratio in small HDL	%	56.4936	56.3282	56.6595	56.2356	56.0277	56.4443	-0.252818	0.0111085	-0.516744	0.0603558	0.828216	0.3274	0.034154	-0.104354	0.172662	0.627344	1	0.604065	-0.00797281	-0.146178	0.130232	0.90955	1	0.469685
Cholesterol to total lipids ratio in small HDL	%	38.7951	38.5628	39.0287	38.8806	38.5867	39.1767	0.0634608	0.345575	-0.218653	0.657881	0.850767	0.304628	-0.0210067	-0.162668	0.120655	0.770288	1	0.564525	0.036559	-0.110971	0.184089	0.625641	1	0.760384
Cholesteryl esters to total lipids ratio in small HDL	%	28.7623	28.5363	28.99	28.7168	28.4321	29.0043	-0.0346415	0.24663	-0.315913	0.808393	0.899428	0.383429	-0.0134051	-0.151992	0.125181	0.848932	1	0.279006	0.0280107	-0.119245	0.175267	0.708004	1	0.376375
Free cholesterol to total lipids ratio in small HDL	%	10.0152	9.93585	10.0952	10.1449	10.0434	10.2474	0.266158	0.534428	-0.00211129	0.0518135	1	0.600777	-0.0101105	-0.14842	0.128199	0.885535	1	0.195426	0.0302457	-0.111519	0.17201	0.674434	1	0.111976
Triglycerides to total lipids ratio in small HDL	%	4.57225	4.41024	4.74022	4.75775	4.54578	4.97961	0.188039	0.466054	-0.0899765	0.183853	0.44089	0.614696	-0.0339558	-0.175336	0.107425	0.63632	1	0.994054	-0.033263	-0.180423	0.113897	0.656302	1	0.264245
Values are geometric means with 95% confidence intervals. Differences between muscle and liver IR were tested using ANCOVA with adjustment for age, sex, centre, BMI, and waist-to-hip ratio.Associations between MISI/HIRI and plasma metabolites were tested using linear regression analyses with adjustment for age, sex, centre, BMI, waist-to-hip ratio and HIRI/MISI.
[truncated: 8 more columns]

## Sheet: Table S3
Table S3. Postprandial plasma metabolites (iAUC) in muscle (muscle IR) and liver insulin resistance (liver IR)
		MIR vs. LIR comparison												Linear regression												Sex-stratified MIR vs. LIR comparison																						Sex-stratified linear regression
																										Women											Men											MISI
		MIR			LIR			LIR vs. MIR						MISI						HIRI						MIR			LIR			LIR vs. MIR					MIR			LIR			LIR vs. MIR					Women
		iAUC			iAUC			Std. mean difference			P-values			Std. β			P-values			Std. β			P-values			iAUC			iAUC			Std. mean difference			P-values		iAUC			iAUC			Std. mean difference			P-values		Std. β
		Mean	95% CI		Mean	95% CI		Mean	95% CI		Crude P	Adjusted P	Sex interaction	Mean	95% CI		Crude P	Adjusted P	Sex interaction	Mean	95% CI		Crude P	Adjusted P	Sex interaction	Mean	95% CI		Mean	95% CI		Mean	95% CI		Crude P	Adjusted P	Mean	95% CI		Mean	95% CI		Mean	95% CI		Crude P	Adjusted P	Mean	95% CI
Cholesterol
Total cholesterol	mmol/l	-0.325306	-2.4152	1.76459	0.898019	-1.6999	3.49594	-0.0288116	0.219525	-0.277148	0.819259	0.895385	0.364481	0.106669	-0.0114281	0.224765	0.0764136	0.281704	0.167363	-0.0608419	-0.185647	0.0639634	0.337541	0.578976	0.981763
Total cholesterol minus HDL-C	mmol/l	-0.115732	-1.80045	1.56899	1.57643	-0.478095	3.63095	0.0366879	0.294852	-0.221476	0.779572	0.875246	0.158749	0.0881232	-0.0349858	0.211232	0.159633	0.345871	0.272638	-0.0305632	-0.160665	0.0995391	0.643679	0.779357	0.560185
Remnant cholesterol	mmol/l	1.01774	0.184158	1.85132	0.647027	-0.346825	1.64088	-0.197897	0.0771299	-0.472924	0.157468	0.292441	0.892213	-0.0204875	-0.151464	0.110489	0.758047	0.887382	0.871173	-0.0795549	-0.217972	0.0588621	0.258403	0.487218	0.425484
VLDL cholesterol	mmol/l	0.593322	0.146663	1.03998	1.017	0.473773	1.56022	0.0620816	0.341715	-0.217552	0.661987	0.830004	0.654771	-0.0228693	-0.155194	0.109455	0.733595	0.883893	0.771203	0.0634499	-0.0763912	0.203291	0.371992	0.596637	0.804119
Clinical LDL cholesterol	mmol/l	-2.82184	-4.32969	-1.31398	-1.61577	-3.54385	0.312313	0.00189585	0.253229	-0.249437	0.988146	0.992163	0.136851	0.103279	-0.0167044	0.223262	0.0911775	0.292478	0.189909	-0.0532192	-0.180018	0.0735799	0.408838	0.604689	0.559841
LDL cholesterol	mmol/l	-1.13347	-2.24536	-0.0215773	0.929399	-0.343336	2.20213	0.202062	0.460885	-0.0567599	0.125259	0.245547	0.0385223	0.151048	0.0273542	0.274741	0.0169531	0.322108	0.0693501	0.011305	-0.119415	0.142025	0.864752	0.916712	0.128877	-1.84088	-3.36425	-0.317511	1.47059	-0.42006	3.36124	0.390853	0.75485	0.0268566	0.0355569	0.0971164	0.100741	-1.40384	1.60532	0.233579	-1.44446	1.91162	-0.0733727	0.2842	-0.430945	0.683821	0.922971
HDL cholesterol	mmol/l	-0.209574	-0.767149	0.348	-0.678407	-1.82527	0.468452	-0.156657	0.0918453	-0.405159	0.215262	0.377091	0.573498	0.109906	-0.00862466	0.228437	0.068974	0.298887	0.158727	-0.104041	-0.229305	0.0212232	0.103027	0.310339	0.181712
Cholesteryl esters
Total esterified cholesterol	mmol/l	-0.564909	-2.10945	0.979631	0.228181	-1.70008	2.15644	-0.0392567	0.205356	-0.28387	0.751961	0.86388	0.361168	0.107799	-0.00855332	0.224151	0.0691968	0.294683	0.144982	-0.0679239	-0.190886	0.0550377	0.277319	0.496361	0.993558
Cholesteryl esters in VLDL	mmol/l	-0.131382	-0.389106	0.126343	-0.11905	-0.439	0.2009	-0.0938507	0.200089	-0.387791	0.52964	0.726784	0.913564	-0.064406	-0.203957	0.0751446	0.363849	0.551354	0.85288	0.0263144	-0.121163	0.173792	0.725307	0.837153	0.56435
Cholesteryl esters in LDL	mmol/l	-0.289625	-1.15321	0.573959	1.66013	0.691597	2.62866	0.289076	0.55099	0.0271615	0.0307013	0.0936201	0.0278902	0.162689	0.0367777	0.288599	0.0115934	0.477262	0.0655861	0.0352879	-0.0977753	0.168351	0.60157	0.754252	0.0865885	-0.796146	-1.98284	0.390549	2.20935	0.77567	3.64302	0.489458	0.85461	0.124307	0.00904454	0.0383629	0.594094	-0.571426	1.75961	0.953994	-0.314154	2.22214	-0.00608494	0.357183	-0.369352	0.973464	1
Cholesteryl esters in HDL	mmol/l	-0.493475	-0.93715	-0.0497986	-0.924022	-1.8102	-0.0378428	-0.17256	0.0737687	-0.418889	0.168686	0.310936	0.564866	0.112476	-0.00511076	0.230062	0.060717	0.326024	0.144037	-0.108292	-0.232558	0.0159743	0.0872637	0.279924	0.166924
Free cholesterol
Total free cholesterol	mmol/l	0.239603	-0.32008	0.799287	0.669838	-0.0194085	1.35908	0.00296405	0.262913	-0.256985	0.982082	0.998248	0.388393	0.100273	-0.0232716	0.223818	0.111067	0.288773	0.260203	-0.0381175	-0.16868	0.0924452	0.565445	0.723652	0.94941
Free cholesterol in VLDL	mmol/l	0.724703	0.515117	0.93429	1.13605	0.869036	1.40306	0.227609	0.478587	-0.0233679	0.0752367	0.173677	0.401796	0.0273175	-0.0923249	0.14696	0.653005	0.810514	0.696392	0.0953447	-0.0310941	0.221783	0.138587	0.360326	0.829896
Free cholesterol in LDL	mmol/l	-0.843845	-1.11764	-0.570052	-0.730731	-1.09151	-0.369955	-0.0629274	0.18598	-0.311834	0.61863	0.791718	0.14978	0.100347	-0.0182169	0.21891	0.0966906	0.291251	0.135442	-0.0562742	-0.181573	0.0690245	0.376858	0.596692	0.458369
Free cholesterol in HDL	mmol/l	0.2839	0.159983	0.407818	0.245615	-0.0206865	0.511916	-0.0937536	0.162465	-0.349972	0.471381	0.665321	0.617164	0.0967742	-0.0252269	0.218775	0.119352	0.300816	0.237477	-0.0850455	-0.213977	0.0438858	0.19484	0.411328	0.259729
Triglycerides
Total triglycerides	mmol/l	13.0168	11.4158	14.6177	18.746	16.3645	21.1274	0.46555	0.681912	0.249188	3.39299e-05	0.00419034	0.154826	0.0737603	-0.0335969	0.181117	0.176992	0.358337	0.892649	0.16105	0.0475944	0.274505	0.00562971	0.0772522	0.189647
Triglycerides in VLDL	mmol/l	11.6931	10.2593	13.1269	16.8811	14.6913	19.0708	0.462685	0.678897	0.246472	3.72933e-05	0.00307048	0.147004	0.0779251	-0.0296168	0.185467	0.154596	0.340939	0.824931	0.155559	0.0419077	0.269209	0.00755329	0.0811158	0.212163
Triglycerides in LDL	mmol/l	0.366079	0.268533	0.463624	0.649383	0.534375	0.764392	0.445897	0.707052	0.184742	0.000913793	0.00868103	0.21862	0.0807585	-0.0450318	0.206549	0.206975	0.393253	0.515003	0.183116	0.0501806	0.316052	0.00718469	0.0806645	0.110258
Triglycerides in HDL	mmol/l	0.857032	0.745976	0.968088	1.02897	0.856607	1.20134	0.229598	0.495195	-0.0359996	0.08981	0.198063	0.89147	-0.0176388	-0.144894	0.109616	0.784871	0.897514	0.897387	0.103008	-0.0314757	0.237491	0.132514	0.355772	0.63508
Phospholipids
Total phospholipids in lipoprotein particles	mmol/l	3.86118	2.7753	4.94706	4.85132	3.23734	6.4653	0.0317647	0.289106	-0.225577	0.807928	0.890884	0.883195	0.101069	-0.0211366	0.223274	0.10449	0.293286	0.285566	-0.0310696	-0.160217	0.0980775	0.635716	0.773507	0.525778
Phospholipids in VLDL	mmol/l	2.01528	1.6583	2.37226	2.92838	2.45189	3.40488	0.314318	0.547675	0.0809608	0.00854966	0.0377101	0.283748	0.0313585	-0.0807035	0.14342	0.581677	0.764224	0.663568	0.133933	0.015505	0.25236	0.0268578	0.15077	0.550515
Phospholipids in LDL	mmol/l	-0.36011	-0.680873	-0.0393469	0.0296127	-0.357307	0.416532	0.0762607	0.334751	-0.18223	0.561351	0.741464	0.0855927	0.116545	-0.0067563	0.239846	0.0638069	0.321639	0.136895	-0.00475652	-0.135062	0.125549	0.942686	0.958203	0.281561
Phospholipids in HDL	mmol/l	2.3266	1.77931	2.8739	2.14523	0.796602	3.49385	-0.0900856	0.169897	-0.350068	0.495187	0.687141	0.400634	0.0849747	-0.0389066	0.208856	0.177695	0.356835	0.301907	-0.0864206	-0.217339	0.0444977	0.194508	0.414168	0.169564
Total lipids
Total lipids in lipoprotein particles	mmol/l	16.5526	12.4286	20.6767	24.4953	19.3971	29.5935	0.217533	0.474091	-0.0390255	0.0960892	0.208193	0.265186	0.125539	0.00314641	0.247932	0.0444479	0.304962	0.313564	0.0341542	-0.095191	0.163499	0.603135	0.752396	0.725056
Total lipids in VLDL	mmol/l	14.3017	12.2767	16.3267	20.8264	17.9432	23.7097	0.407892	0.627278	0.188507	0.000316407	0.00459721	0.174841	0.0590582	-0.0483	0.166416	0.279315	0.45092	0.759993	0.149566	0.0361091	0.263022	0.0100366	0.0991611	0.328291
Total lipids in LDL	mmol/l	-1.1275	-2.62647	0.371472	1.60839	-0.0963853	3.31318	0.197188	0.45711	-0.0627342	0.136223	0.26083	0.0454003	0.144075	0.0198223	0.268329	0.0232772	0.338204	0.0850277	0.0193755	-0.111936	0.150687	0.771367	0.866034	0.140701	-1.9937	-4.04868	0.0612919	2.36385	-0.141805	4.86951	0.382458	0.748183	0.0167332	0.0405523	0.105399	0.383733	-1.65705	2.42452	0.637091	-1.65731	2.9315	-0.0755253	0.286194	-0.437244	0.678589	0.920942
Total lipids in HDL	mmol/l	2.97406	1.8546	4.09352	2.4958	-0.0871868	5.07878	-0.105055	0.152729	-0.362839	0.422538	0.624952	0.496218	0.0948174	-0.0280408	0.217675	0.129618	0.313879	0.23309	-0.0866882	-0.216525	0.0431488	0.18947	0.421614	0.197932
Lipoprotein particle concentrations
Total concentration of lipoprotein particles	mmol/l	-0.130582	-7.1907	6.92954	2.04884	-8.52798	12.6257	-0.0519303	0.204515	-0.308375	0.690062	0.839633	0.811023	0.139846	0.0182976	0.261393	0.024355	0.286462	0.0751637	-0.0718892	-0.200342	0.0565633	0.271076	0.495969	0.671674
Concentration of VLDL particles	mmol/l	0.192797	0.0964859	0.289108	0.370751	0.252811	0.488692	0.222675	0.470984	-0.0256344	0.0785252	0.17959	0.231731	0.00673458	-0.11217	0.125639	0.911178	0.941678	0.751859	0.0981265	-0.0275322	0.223785	0.125167	0.347374	0.271505
Concentration of LDL particles	mmol/l	-0.915746	-1.4359	-0.395598	0.085842	-0.591364	0.763048	0.198993	0.473071	-0.075085	0.153776	0.287747	0.0530568	0.122121	-0.00850674	0.252748	0.0667358	0.311014	0.198505	0.0567771	-0.0812704	0.194825	0.418293	0.604201	0.264059
Concentration of HDL particles	mmol/l	0.237564	-6.31311	6.78823	1.57435	-8.75397	11.9027	-0.0614378	0.195824	-0.3187	0.638182	0.808364	0.914418	0.141357	0.0194412	0.263273	0.0232852	0.319524	0.0734226	-0.0763304	-0.205172	0.0525109	0.244084	0.474715	0.603413
Lipoprotein particle sizes
Average diameter for VLDL particles	nm	26.1011	22.6597	29.5424	33.4561	28.9502	37.962	0.315573	0.566436	0.0647095	0.0139492	0.0514245	0.0814389	0.114457	-0.00840842	0.237322	0.0676991	0.309661	0.519282	0.132106	0.00226154	0.26195	0.0461782	0.223647	0.0804334
Average diameter for LDL particles	nm	-2.17626	-2.69431	-1.65821	-3.04929	-3.88989	-2.20868	-0.300391	-0.03053	-0.570252	0.0293197	0.0928456	0.52327	-0.0747916	-0.207764	0.0581807	0.26869	0.43662	0.93806	-0.0652183	-0.205744	0.0753075	0.361182	0.58692	0.722366
Average diameter for HDL particles	nm	0.955408	0.739122	1.17169	0.463997	-0.144964	1.07296	-0.189925	0.0510273	-0.430878	0.12168	0.244349	0.0594094	-0.0313459	-0.147377	0.0846852	0.594801	0.769193	0.66968	-0.0832718	-0.205894	0.0393505	0.182042	0.412516	0.0154866
Other lipids
Phosphoglycerides	mmol/l	4.38515	3.41198	5.35832	4.99492	3.44277	6.54707	0.00368546	0.268436	-0.261065	0.978126	0.998335	0.995987	0.0952549	-0.0308327	0.221343	0.137866	0.324313	0.26565	-0.0570769	-0.190327	0.0761731	0.399287	0.601365	0.386988
Ratio of triglycerides to phosphoglycerides	ratio	3.98442	3.47314	4.4957	5.75115	4.9547	6.54759	0.378685	0.56309	0.194279	7.37753e-05	0.00260322	0.140356	0.0497701	-0.0418688	0.141409	0.285454	0.454885	0.457232	0.157237	0.0603926	0.254082	0.00159204	0.0393234	0.0357957
Total cholines	mmol/l	2.97895	1.93792	4.01998	3.51421	1.9378	5.09063	-0.0198462	0.241089	-0.280781	0.880921	0.933852	0.874928	0.101543	-0.0225608	0.225646	0.108221	0.284367	0.163825	-0.0651454	-0.196298	0.0660077	0.328507	0.575469	0.462345
Phosphatidylcholines	mmol/l	4.17101	3.3013	5.04072	4.4535	2.95528	5.95173	-0.0471829	0.211121	-0.305487	0.719056	0.853879	0.860221	0.0825811	-0.0398551	0.205017	0.185012	0.365584	0.357039	-0.0721525	-0.201544	0.0572387	0.272808	0.495468	0.465402
Sphingomyelins	mmol/l	-0.353481	-0.573145	-0.133817	-0.252993	-0.535322	0.0293359	-0.00579036	0.256703	-0.268284	0.965344	0.989378	0.238326	0.116751	-0.00858576	0.242088	0.0677182	0.304116	0.0346684	-0.0516411	-0.184098	0.0808156	0.442899	0.621568	0.84789																							0.231446	0.0637861
Apolipoproteins
Apolipoprotein B	g/l	-0.188859	-0.536334	0.158616	0.243414	-0.208399	0.695227	0.0807485	0.352509	-0.191012	0.55856	0.741744	0.115907	0.0622783	-0.0677035	0.19226	0.345876	0.533945	0.439561	0.0105309	-0.126834	0.147896	0.879983	0.928871	0.406976
Apolipoprotein A1	g/l	0.820872	0.327699	1.31404	0.687594	-0.329642	1.70483	-0.103709	0.152911	-0.36033	0.426408	0.626922	0.618531	0.114266	-0.00772646	0.236259	0.0662213	0.320719	0.167575	-0.0918395	-0.220762	0.0370828	0.161645	0.39531	0.266888
Ratio of apolipoprotein B to apolipoprotein A1	ratio	-0.546631	-0.750237	-0.343025	-0.265606	-0.794117	0.262905	0.126879	0.378998	-0.125241	0.322189	0.510133	0.0836107	-0.0536569	-0.174844	0.0675304	0.38364	0.56742	0.472464	0.0842323	-0.043839	0.212304	0.196137	0.410558	0.12485
Fatty acids
Total fatty acids	mmol/l	51.6581	44.7544	58.5619	71.1271	61.2475	81.0066	0.39298	0.648934	0.137027	0.00279341	0.0181572	0.25945	0.110194	-0.0143388	0.234727	0.0825421	0.283165	0.603674	0.120338	-0.011269	0.251945	0.0728822	0.260897	0.831846
Omega-3 fatty acids	mmol/l	1.87	1.5303	2.2097	2.34197	1.8194	2.86453	0.0958449	0.336431	-0.144741	0.433014	0.632866	0.93056	0.061075	-0.0540887	0.176239	0.296909	0.461236	0.495489	0.00179374	-0.119912	0.123499	0.976842	0.980813	0.958664
Omega-6 fatty acids	mmol/l	4.50442	2.72781	6.28103	6.54576	4.23611	8.8554	0.0532718	0.311908	-0.205365	0.685035	0.837641	0.390807	0.117908	-0.00538644	0.241202	0.0607768	0.319401	0.261155	-0.0606125	-0.190911	0.0696855	0.360066	0.592909	0.823694
Polyunsaturated fatty acids	mmol/l	6.37442	4.33342	8.41542	8.88772	6.1436	11.6318	0.064927	0.324071	-0.194217	0.621782	0.791651	0.45089	0.113723	-0.00962509	0.237071	0.0705534	0.281075	0.273875	-0.0518737	-0.182229	0.078481	0.433528	0.615411	0.855354
Monounsaturated fatty acids	mmol/l	18.7144	16.2624	21.1665	26.7054	23.1081	30.3028	0.460646	0.708378	0.212914	0.000315947	0.00487743	0.107965	0.108049	-0.0134266	0.229525	0.0809671	0.285698	0.675675	0.159563	0.0311873	0.287939	0.0151111	0.133301	0.499657
Saturated fatty acids	mmol/l	26.5693	23.6768	29.4618	35.5339	30.9466	40.1212	0.461922	0.727215	0.196629	0.000726115	0.00747293	0.459868	0.0869426	-0.042372	0.216257	0.18641	0.365422	0.885901	0.171224	0.0345634	0.307884	0.0143287	0.131081	0.967446
Linoleic acid	mmol/l	4.75839	2.93543	6.58136	6.99068	4.71208	9.26928	0.038282	0.281301	-0.204737	0.756386	0.860955	0.249751	0.0865676	-0.0287776	0.201913	0.140454	0.327284	0.267437	-0.0302629	-0.15216	0.0916345	0.624962	0.767988	0.68042
Docosahexaenoic acid	mmol/l	0.00778861	-0.187529	0.203106	-0.0225348	-0.329292	0.284223	-0.131211	0.154609	-0.41703	0.366392	0.562105	0.72357	0.107613	-0.0283393	0.243565	0.120129	0.299716	0.151884	-0.098788	-0.242463	0.0448872	0.176664	0.407814	0.834181
Fatty acid ratios
Ratio of omega-3 fatty acids to total fatty acids	%	1.11783	-0.562566	2.79823	0.134765	-2.54605	2.81558	-0.192268	0.0533187	-0.437855	0.124207	0.247413	0.278217	0.0193618	-0.0987017	0.137425	0.746728	0.886739	0.14934	-0.0675688	-0.192339	0.0572013	0.28684	0.509708	0.789541
Ratio of omega-6 fatty acids to total fatty acids	%	-96.7885	-104.986	-88.5912	-119.517	-132.672	-106.362	-0.463015	-0.202548	-0.723482	0.000564327	0.00696944	0.272067	-0.0937293	-0.219801	0.0323423	0.144198	0.332869	0.894296	-0.216654	-0.349887	-0.0834211	0.0015661	0.0429807	0.258228
Ratio of polyunsaturated fatty acids to total fatty acids	%	-95.6707	-104.563	-86.7782	-119.383	-134.201	-104.564	-0.473916	-0.203562	-0.744269	0.000669646	0.0075183	0.231829	-0.083945	-0.215528	0.0476377	0.209839	0.392654	0.883891	-0.217147	-0.356204	-0.0780894	0.00236928	0.053201	0.28672
Ratio of monounsaturated fatty acids to total fatty acids	%	35.7143	30.0294	41.3992	47.5377	40.2824	54.793	0.338911	0.589934	0.0878882	0.00839745	0.0377122	0.0112298	0.100417	-0.021623	0.222457	0.10626	0.288419	0.65508	0.15749	0.0285176	0.286463	0.0169559	0.126912	0.0427352	34.7028	27.1175	42.2881	56.3608	46.0569	66.6647	0.586795	0.921009	0.252581	0.000712163	0.00820704	37.479	28.8712	46.0869	36.1937	27.0278	45.3597	-0.031046	0.350391	-0.412483	0.871608	0.97415
Ratio of saturated fatty acids to total fatty acids	%	59.9564	54.7629	65.1499	71.8449	62.2825	81.4073	0.447275	0.724742	0.169808	0.00171726	0.0128534	0.747954	0.0395284	-0.0946616	0.173718	0.561961	0.74626	0.52518	0.202775	0.0609625	0.344588	0.00529593	0.0769468	0.932897
Ratio of linoleic acid to total fatty acids	%	-67.4809	-75.1516	-59.8103	-83.5501	-96.4201	-70.6801	-0.459207	-0.195978	-0.722436	0.000709654	0.00762107	0.824345	-0.0953079	-0.223579	0.0329634	0.144436	0.327299	0.979606	-0.167622	-0.303179	-0.032064	0.015633	0.128712	0.957556
Ratio of docosahexaenoic acid to total fatty acids	%	-4.87329	-6.29342	-3.45315	-6.23853	-8.42031	-4.05676	-0.238515	0.0526273	-0.529657	0.107778	0.225602	0.368046	0.0553527	-0.0841051	0.19481	0.434717	0.620665	0.137927	-0.120892	-0.268272	0.0264872	0.107337	0.315621	0.918038
Ratio of polyunsaturated fatty acids to monounsaturated fatty acids	ratio	-5.75989	-6.45845	-5.06134	-6.98509	-7.91171	-6.05846	-0.341016	-0.0737832	-0.608248	0.0126492	0.0473387	0.0587915	-0.108555	-0.238377	0.0212661	0.100735	0.292723	0.798685	-0.164474	-0.30167	-0.0272776	0.0190432	0.123781	0.142167
Ratio of omega-6 fatty acids to omega-3 fatty acids	ratio	-30.3316	-45.6477	-15.0156	-39.2916	-51.1102	-27.473	-0.0443809	0.221795	-0.310557	0.742639	0.861182	0.473197	0.0159674	-0.105767	0.137701	0.79616	0.89387	0.00634782	-0.0293579	-0.158007	0.0992911	0.653182	0.779401	0.811253																							-0.10773	-0.200379
Amino acids
Alanine	mmol/l	1.62117	1.31959	1.92275	1.9996	1.62541	2.37379	0.211003	0.487463	-0.0654584	0.133885	0.258355	0.384139	0.0754852	-0.0576939	0.208664	0.265029	0.433525	0.29041	0.073521	-0.0672234	0.214265	0.304198	0.536692	0.126832
Glutamine	mmol/l	0.703716	0.102822	1.30461	0.542752	-0.385314	1.47082	0.0528734	0.374518	-0.268771	0.745837	0.86085	0.246799	0.144986	-0.00471118	0.294682	0.0575643	0.323145	0.395575	0.00462998	-0.151326	0.160586	0.953312	0.965033	0.659596
Glycine	mmol/l	-0.923386	-1.1349	-0.711873	-0.909793	-1.17882	-0.640766	-0.0472827	0.247867	-0.342433	0.752382	0.860363	0.103467	-0.0491787	-0.189973	0.0916158	0.491728	0.682341	0.244393	0.0307559	-0.118026	0.179538	0.683955	0.800648	0.120028
Histidine	mmol/l	0.0784341	0.00489115	0.151977	0.0139782	-0.0733697	0.101326	-0.214433	0.0610353	-0.489901	0.12635	0.245735	0.264106	0.0238718	-0.107161	0.154905	0.719767	0.875776	0.52377	-0.095265	-0.233484	0.0429536	0.175624	0.409236	0.399617
Branched-chain amino acids
Total BCAA	mmol/l	1.98082	1.74615	2.21549	1.77168	1.37783	2.16553	0.00570996	0.261111	-0.249691	0.964877	0.993019	0.306041	0.121926	0.00102711	0.242825	0.0481037	0.312674	0.149052	-0.0346564	-0.162423	0.0931104	0.593307	0.747688	0.123699
Isoleucine	mmol/l	0.605968	0.53963	0.672306	0.549154	0.44731	0.650997	-0.00866035	0.254852	-0.272173	0.948388	0.980133	0.602849	0.137925	0.0124063	0.263444	0.0314348	0.2773	0.203845	-0.0756812	-0.20833	0.0569674	0.261895	0.482747	0.101288
Leucine	mmol/l	0.697248	0.606945	0.78755	0.615346	0.464995	0.765696	0.018824	0.286302	-0.248654	0.889758	0.935192	0.241347	0.11805	-0.00804723	0.244148	0.0663597	0.315209	0.196725	-0.0055364	-0.138797	0.127724	0.934785	0.958057	0.0854792
Valine	mmol/l	0.677605	0.585984	0.769226	0.60718	0.451144	0.763216	0.00252279	0.244606	-0.239561	0.983624	0.991654	0.27787	0.101365	-0.0138941	0.216623	0.0844201	0.278024	0.132266	-0.0306624	-0.152469	0.0911437	0.620141	0.765875	0.274454
Aromatic amino acids
Phenylalanine	mmol/l	0.0563293	0.00423417	0.108424	0.0724921	0.0124213	0.132563	0.120886	0.405505	-0.163733	0.403261	0.603669	0.535508	0.113496	-0.0206606	0.247653	0.0968303	0.288158	0.789093	0.0229914	-0.118786	0.164769	0.749458	0.849156	0.751934
Tyrosine	mmol/l	0.0580241	0.0111707	0.104877	0.0912167	0.0299712	0.152462	0.139686	0.424988	-0.145615	0.335444	0.524397	0.77856	0.0309424	-0.10351	0.165395	0.650438	0.811405	0.304735	0.081585	-0.0605049	0.223675	0.258874	0.480766	0.553718
Glycolysis-related metabolites
Lactate	mmol/l	18.276	14.6281	21.9239	20.5131	17.0314	23.9949	0.0765255	0.370195	-0.217144	0.607895	0.782032	0.0150871	-0.0365915	-0.17615	0.102967	0.605688	0.775155	0.425724	0.109977	-0.0375093	0.257463	0.143013	0.364168	0.117445	22.0997	17.2516	26.9478	19.3049	14.6344	23.9755	-0.244044	0.160858	-0.648945	0.235025	0.346609	11.6048	6.59393	16.6156	22.0665	16.618	27.5151	0.462935	0.887222	0.0386478	0.0329003	1
Pyruvate	mmol/l	1.08973	0.897691	1.28177	1.19257	0.915757	1.46938	-0.025413	0.291948	-0.342774	0.874525	0.935098	0.0625241	-0.0397576	-0.189491	0.109976	0.600688	0.77276	0.748947	0.0895876	-0.0664067	0.245582	0.258363	0.49089	0.169127
Citrate	mmol/l	0.477321	0.396027	0.558615	0.396178	0.292931	0.499425	-0.12052	0.174621	-0.415661	0.421612	0.627338	0.344707	-0.0627263	-0.20309	0.0776371	0.379233	0.564281	0.780565	-0.0085965	-0.156933	0.13974	0.909127	0.947486	0.0563427
Ketone bodies
3-Hydroxybutyrate	mmol/l	-0.068026	-0.407027	0.270975	-0.152347	-0.749482	0.444787	-0.0519196	0.248375	-0.352214	0.733393	0.858522	0.198064	-0.025223	-0.174267	0.123821	0.73884	0.881611	0.712311	0.155721	0.00164697	0.309796	0.0476258	0.213883	0.720314
Acetate	mmol/l	-0.22936	-0.323169	-0.135552	-0.316032	-0.462981	-0.169083	-0.108838	0.183158	-0.400834	0.463154	0.661266	0.916659	-0.0511657	-0.189809	0.087478	0.4676	0.656234	0.62409	0.0359728	-0.111085	0.183031	0.630048	0.770406	0.297979
Acetoacetate	mmol/l	0.502775	0.34522	0.66033	0.47098	0.194605	0.747355	-0.0225454	0.272471	-0.317562	0.880358	0.937277	0.470018	-0.018791	-0.16162	0.124038	0.795557	0.897272	0.945501	0.158098	0.00715495	0.30904	0.040179	0.206755	0.350573
Acetone	mmol/l	0.106769	0.0890306	0.124507	0.095323	0.0636566	0.126989	-0.0431874	0.245692	-0.332067	0.768433	0.86668	0.916655	-0.0140211	-0.153069	0.125027	0.842579	0.90094	0.911942	0.0710058	-0.0759404	0.217952	0.341795	0.578242	0.134867
Fluid balance
Creatinine	μmol/l	-151.196	-189.768	-112.623	-148.242	-214.463	-82.0215	0.0309627	0.323871	-0.261946	0.835078	0.904668	0.105193	0.0769607	-0.0631412	0.217062	0.279999	0.449089	0.841351	0.0128192	-0.135241	0.16088	0.8646	0.920501	0.107558
Albumin	g/l	20.9282	8.35497	33.5014	32.1006	14.2086	49.9926	-0.0444951	0.209014	-0.298004	0.729605	0.858155	0.633964	0.0361609	-0.0858455	0.158167	0.559556	0.747083	0.0515849	-0.0288475	-0.157784	0.100089	0.659537	0.783201	0.436333
Inflammation
Glycoprotein acetyls	mmol/l	1.25001	0.939612	1.5604	1.97314	1.56975	2.37654	0.221131	0.44833	-0.00606887	0.0563782	0.143561	0.174843	0.115971	0.00754366	0.224399	0.0361832	0.279289	0.205273	0.0363668	-0.07822	0.150954	0.532114	0.706625	0.44741
Lipoprotein subclasses
Chylomicrons and extremely large VLDL (particle diameter >75 nm)
Concentration of chylomicrons and extremely large VLDL particles	mmol/l	4.74214e-05	4.1566e-05	5.32768e-05	5.75458e-05	4.81921e-05	6.68995e-05	0.247345	0.513756	-0.0190665	0.068619	0.164552	0.809843	0.00798119	-0.120463	0.136426	0.902597	0.940681	0.17305	0.138064	0.00232336	0.273805	0.0462421	0.21965	0.362561
Total lipids in chylomicrons and extremely large VLDL	mmol/l	7.0296	6.14697	7.91223	8.48632	7.08241	9.89024	0.240478	0.510664	-0.0297079	0.0807707	0.181367	0.837268	0.00480595	-0.125341	0.134953	0.942021	0.961484	0.168008	0.137736	0.000195639	0.275276	0.0496782	0.215272	0.324196
Phospholipids in chylomicrons and extremely large VLDL	mmol/l	0.885607	0.757155	1.01406	1.04046	0.844916	1.23601	0.177292	0.45019	-0.0956055	0.201626	0.358285	0.661698	0.0015987	-0.129581	0.132778	0.98085	0.984837	0.151311	0.121303	-0.0173276	0.259934	0.0859897	0.279466	0.245425
Cholesterol in chylomicrons and extremely large VLDL	mmol/l	0.896062	0.768932	1.02319	1.11021	0.914082	1.30633	0.24218	0.506824	-0.0224635	0.0726501	0.170901	0.764481	0.0180991	-0.109136	0.145334	0.779368	0.903774	0.187286	0.136191	0.00172887	0.270654	0.0471539	0.215685	0.282336
Cholesteryl esters in chylomicrons and extremely large VLDL	mmol/l	0.416715	0.361683	0.471747	0.551206	0.462787	0.639624	0.341662	0.594597	0.0887271	0.00836574	0.0382655	0.978458	0.0399428	-0.082169	0.162055	0.519634	0.705217	0.279343	0.159962	0.0309131	0.28901	0.0153855	0.131042	0.470601
Free cholesterol in chylomicrons and extremely large VLDL	mmol/l	0.479347	0.404534	0.55416	0.559001	0.448895	0.669107	0.153569	0.427251	-0.120112	0.269815	0.4503	0.591571	-0.000242475	-0.131674	0.131189	0.997101	0.997101	0.145153	0.112529	-0.0263689	0.251426	0.111714	0.320854	0.190388
Triglycerides in chylomicrons and extremely large VLDL	mmol/l	5.24793	4.61479	5.88107	6.33565	5.31486	7.35645	0.250449	0.521329	-0.0204305	0.0697666	0.165696	0.88974	0.00271206	-0.127901	0.133325	0.967379	0.975275	0.17197	0.14005	0.00201704	0.278083	0.0467763	0.217995	0.355511
Very large VLDL (average diameter 64.0 nm)
Concentration of very large VLDL particles	mmol/l	5.30559e-05	4.67145e-05	5.93974e-05	7.54147e-05	6.54108e-05	8.54187e-05	0.451085	0.674055	0.228115	9.33689e-05	0.00230621	0.240308	0.0719523	-0.038852	0.182757	0.201841	0.38949	0.502882	0.13969	0.0225918	0.256789	0.0196313	0.124332	0.381722
Total lipids in very large VLDL	mmol/l	3.28848	2.90285	3.67411	4.66797	4.04844	5.2875	0.455851	0.679474	0.232228	8.29162e-05	0.00227559	0.253689	0.0721026	-0.038968	0.183173	0.201982	0.38674	0.555855	0.143997	0.0266169	0.261377	0.0164606	0.127055	0.393881
Phospholipids in very large VLDL	mmol/l	0.587837	0.516275	0.659398	0.799108	0.686079	0.912138	0.380707	0.616549	0.144865	0.00169242	0.0130634	0.464993	0.0491038	-0.0664576	0.164665	0.403066	0.582206	0.291989	0.131088	0.00896183	0.253214	0.0355324	0.190793	0.820587
Cholesterol in very large VLDL	mmol/l	0.371904	0.311344	0.432465	0.565578	0.477484	0.653672	0.403607	0.628696	0.178517	0.000506514	0.0069505	0.188823	0.0649527	-0.0452563	0.175162	0.246534	0.428831	0.567542	0.133026	0.0165568	0.249496	0.0253986	0.145894	0.408716
Cholesteryl esters in very large VLDL	mmol/l	0.0945656	0.0664787	0.122652	0.183859	0.146135	0.221583	0.407949	0.635935	0.179964	0.000519917	0.00675892	0.0502711	0.0755128	-0.0356972	0.186723	0.182093	0.362718	0.737634	0.134974	0.0174472	0.252502	0.0246112	0.148267	0.105352
Free cholesterol in very large VLDL	mmol/l	0.277339	0.239832	0.314845	0.381719	0.324672	0.438766	0.359568	0.596077	0.123059	0.00306684	0.0189378	0.502983	0.0507919	-0.0647663	0.16635	0.387107	0.56914	0.265431	0.118141	-0.00398188	0.240263	0.0578743	0.226904	0.874545
Triglycerides in very large VLDL	mmol/l	2.32874	2.06345	2.59403	3.30328	2.87365	3.73291	0.474841	0.699297	0.250385	4.53259e-05	0.0022391	0.244237	0.0777795	-0.034182	0.189741	0.172246	0.357519	0.658794	0.145946	0.0276241	0.264267	0.0158886	0.126596	0.321586
Large VLDL (average diameter 53.6 nm)
Concentration of large VLDL particles	mmol/l	9.79171e-05	8.0462e-05	0.000115372	0.0001597	0.000136402	0.000182997	0.477234	0.689806	0.264663	1.5815e-05	0.0039063	0.0637654	0.0912471	-0.0156877	0.198182	0.0940042	0.293912	0.927393	0.114066	0.00105705	0.227075	0.0479156	0.211342	0.0657716
Total lipids in large VLDL	mmol/l	3.1635	2.58651	3.7405	5.03808	4.28761	5.78856	0.432827	0.64706	0.218594	9.53377e-05	0.00214076	0.0757683	0.0919927	-0.0149676	0.198953	0.0914439	0.289572	0.801468	0.10975	-0.00328649	0.222786	0.0569743	0.226978	0.0834531
Phospholipids in large VLDL	mmol/l	0.651417	0.544355	0.758478	1.02322	0.875019	1.17142	0.44408	0.654084	0.234076	4.5648e-05	0.00187917	0.0722795	0.0766144	-0.0284387	0.181668	0.151958	0.33814	0.975542	0.124206	0.0131851	0.235226	0.0285197	0.156541	0.0745741
Cholesterol in large VLDL	mmol/l	0.418248	0.290845	0.545652	0.788917	0.633113	0.94472	0.385277	0.603414	0.167141	0.000610931	0.00718571	0.0638317	0.06281	-0.0449076	0.170528	0.251572	0.431516	0.649052	0.103337	-0.0104996	0.217173	0.0749596	0.257153	0.0634209
Cholesteryl esters in large VLDL	mmol/l	0.0842072	0.0197563	0.148658	0.224867	0.148469	0.301266	0.283943	0.517617	0.0502695	0.0174969	0.0608696	0.104371	0.0273285	-0.0863742	0.141031	0.636032	0.797461	0.407508	0.0880425	-0.0321191	0.208204	0.150062	0.374398	0.0956442
Free cholesterol in large VLDL	mmol/l	0.334041	0.266739	0.401343	0.564049	0.474895	0.653203	0.450481	0.663143	0.237819	4.43363e-05	0.00273777	0.0601423	0.0903357	-0.0159463	0.196618	0.0952866	0.294197	0.957686	0.110235	-0.00208383	0.222555	0.0543615	0.223788	0.0650084
Triglycerides in large VLDL	mmol/l	2.09384	1.7403	2.44737	3.22595	2.76038	3.69152	0.434727	0.653786	0.215668	0.000125309	0.00257929	0.0976463	0.104803	-0.00459161	0.214198	0.0603199	0.331089	0.798326	0.104541	-0.011068	0.22015	0.0760805	0.257423	0.111048
Medium VLDL (average diameter 44.5 nm)
Concentration of medium VLDL particles	mmol/l	1.45309e-05	-1.67202e-05	4.5782e-05	8.07092e-05	4.12948e-05	0.000120124	0.257469	0.507929	0.00700822	0.0439834	0.122066	0.0546469	0.0653139	-0.0551993	0.185827	0.286469	0.453576	0.380071	0.0710152	-0.0563438	0.198374	0.272836	0.491901	0.124015
Total lipids in medium VLDL	mmol/l	1.04147	0.396931	1.68601	2.6054	1.82463	3.38617	0.320871	0.563495	0.0782478	0.00980393	0.0417512	0.0507741	0.0895306	-0.0285811	0.207642	0.136549	0.324304	0.341662	0.0717184	-0.0531026	0.196539	0.258551	0.483803	0.0393614
Phospholipids in medium VLDL	mmol/l	0.0899815	-0.0212257	0.201189	0.294291	0.154813	0.433769	0.202868	0.456493	-0.0507574	0.116302	0.239388	0.0779567	0.0547869	-0.0669242	0.176498	0.375779	0.565961	0.360275	0.0608612	-0.0677637	0.189486	0.351898	0.587289	0.137168
Cholesterol in medium VLDL	mmol/l	-0.495192	-0.624187	-0.366197	-0.53422	-0.723198	-0.345243	-0.165888	0.120152	-0.451928	0.254129	0.427006	0.572755	-0.0191788	-0.156243	0.117886	0.78288	0.899402	0.666286	-0.0149818	-0.159832	0.129869	0.838587	0.904502	0.98082
Cholesteryl esters in medium VLDL	mmol/l	-0.383101	-0.461358	-0.304844	-0.485896	-0.596732	-0.37506	-0.304817	-0.0332007	-0.576432	0.0280374	0.0899382	0.968786	-0.05038	-0.18219	0.0814302	0.451893	0.64148	0.960254	-0.041963	-0.181261	0.0973347	0.553138	0.715315	0.463437
Free cholesterol in medium VLDL	mmol/l	-0.112092	-0.177934	-0.0462495	-0.0483244	-0.140824	0.0441757	0.0539515	0.329698	-0.221795	0.700018	0.843437	0.223948	0.0253325	-0.106346	0.15701	0.704805	0.866104	0.405426	0.0230783	-0.11608	0.162236	0.743974	0.850748	0.38099
Triglycerides in medium VLDL	mmol/l	1.44668	0.948411	1.94495	2.84533	2.2637	3.42696	0.405747	0.639795	0.1717	0.000764701	0.00755524	0.0480765	0.10662	-0.00915149	0.222392	0.0708612	0.277821	0.37312	0.0816541	-0.0406942	0.204002	0.189654	0.418255	0.0193943	1.57457	0.888334	2.26081	3.54428	2.75387	4.33468	0.537773	0.830322	0.245223	0.00040654	0.00690931	1.22355	0.534558	1.91254	1.94668	1.14572	2.74764	0.251606	0.611092	-0.107879	0.16731	0.751376
Small VLDL (average diameter 36.8 nm)
Concentration of small VLDL particles	mmol/l	-8.50513e-06	-4.25916e-05	2.55813e-05	4.29672e-05	9.81871e-07	8.49524e-05	0.1714	0.42791	-0.0851104	0.189115	0.340959	0.134476	0.0151771	-0.107487	0.137842	0.807483	0.898415	0.268935	0.120298	-0.00933444	0.24993	0.0687498	0.249724	0.0736944
Total lipids in small VLDL	mmol/l	-0.148781	-0.488384	0.190822	0.366203	-0.0452015	0.777606	0.173436	0.433161	-0.0862887	0.189398	0.338995	0.141134	0.0200464	-0.104219	0.144312	0.75072	0.887214	0.246757	0.108827	-0.0224978	0.240151	0.103807	0.30892	0.0582813
Phospholipids in small VLDL	mmol/l	-0.141861	-0.212372	-0.0713507	-0.0822795	-0.17387	0.00931133	0.0416467	0.317957	-0.234664	0.766591	0.868568	0.210436	0.0121606	-0.119837	0.144158	0.856018	0.911364	0.250598	0.0614206	-0.0780751	0.200916	0.386278	0.603865	0.186194
Cholesterol in small VLDL	mmol/l	-0.460755	-0.562016	-0.359493	-0.525727	-0.681238	-0.370216	-0.201224	0.0892627	-0.491711	0.173464	0.317375	0.70057	-0.0532792	-0.193278	0.0867198	0.453842	0.640566	0.626039	-0.000906459	-0.148858	0.147045	0.990372	0.990372	0.811502
Cholesteryl esters in small VLDL	mmol/l	-0.283795	-0.346489	-0.221101	-0.341662	-0.438663	-0.244661	-0.234215	0.0590677	-0.527497	0.116881	0.238592	0.929668	-0.0833598	-0.224942	0.0582229	0.247005	0.426645	0.838643	0.00234376	-0.147282	0.151969	0.975388	0.98335	0.993786
Free cholesterol in small VLDL	mmol/l	-0.17696	-0.218677	-0.135243	-0.184065	-0.2456	-0.12253	-0.138468	0.146801	-0.423737	0.339612	0.527574	0.409524	-0.0042255	-0.141148	0.132697	0.951533	0.967196	0.365577	-0.00578873	-0.150489	0.138912	0.937198	0.956562	0.557146
Triglycerides in small VLDL	mmol/l	0.453835	0.235579	0.672091	0.974209	0.731735	1.21668	0.343436	0.579834	0.107039	0.00462331	0.0253768	0.0764835	0.051477	-0.0632001	0.166154	0.377107	0.564518	0.226383	0.145925	0.0247334	0.267116	0.0185309	0.123706	0.0123632
Very small VLDL (average diameter 31.3 nm)
Concentration of very small VLDL particles	mmol/l	-1.16232e-05	-3.95241e-05	1.62776e-05	-4.5585e-05	-8.41464e-05	-7.02361e-06	-0.256856	0.0319263	-0.545638	0.0809744	0.180186	0.252033	-0.156765	-0.294817	-0.0187139	0.0262473	0.281873	0.450066	-0.0428974	-0.188791	0.102996	0.562675	0.723859	0.220413
Total lipids in very small VLDL	mmol/l	-0.0725994	-0.256911	0.111713	-0.337551	-0.580989	-0.0941132	-0.301824	-0.0136744	-0.589973	0.0401693	0.116727	0.243088	-0.148042	-0.286293	-0.00979008	0.0359702	0.286601	0.711141	-0.0630229	-0.209128	0.083082	0.395989	0.600057	0.180477
Phospholipids in very small VLDL	mmol/l	-0.0577009	-0.116244	0.000842718	-0.146425	-0.219137	-0.0737121	-0.307955	-0.0174951	-0.598415	0.0378236	0.111219	0.166285	-0.15901	-0.29878	-0.0192389	0.025976	0.29164	0.544035	-0.0553316	-0.203042	0.0923789	0.46095	0.643246	0.163821
Cholesterol in very small VLDL	mmol/l	-0.136946	-0.24843	-0.0254629	-0.387757	-0.538483	-0.23703	-0.409286	-0.13546	-0.683112	0.00358968	0.0216256	0.14402	-0.149796	-0.281804	-0.0177881	0.0263527	0.271213	0.523719	-0.124455	-0.263962	0.015051	0.0800763	0.267282	0.0375483
Cholesteryl esters in very small VLDL	mmol/l	-0.0599739	-0.138781	0.0188335	-0.251424	-0.357489	-0.145359	-0.426829	-0.161346	-0.692311	0.001765	0.0128222	0.136608	-0.1493	-0.277385	-0.0212153	0.0225698	0.348422	0.47896	-0.129605	-0.264966	0.00575596	0.0604661	0.233361	0.0252049
Free cholesterol in very small VLDL	mmol/l	-0.0769725	-0.111158	-0.0427875	-0.136333	-0.183441	-0.0892251	-0.336133	-0.0471199	-0.625145	0.0228697	0.0763353	0.184934	-0.140196	-0.279319	-0.00107247	0.0482767	0.305752	0.656208	-0.10267	-0.249696	0.0443561	0.170036	0.407757	0.106333
Triglycerides in very small VLDL	mmol/l	0.122048	0.0739418	0.170154	0.19663	0.137678	0.255583	0.211744	0.468437	-0.0449494	0.105386	0.224399	0.511799	-0.00797223	-0.130527	0.114582	0.898055	0.939913	0.378726	0.126522	-0.00299397	0.256039	0.0554821	0.224657	0.121025
IDL (average diameter 28.6 nm)
Concentration of IDL particles	mmol/l	0.354803	0.147055	0.562552	0.0178983	-0.20013	0.235927	-0.354474	-0.0782154	-0.630733	0.0121761	0.0469921	0.768771	-0.110375	-0.242658	0.0219079	0.101466	0.291421	0.382946	-0.160384	-0.300182	-0.0205868	0.0247584	0.145603	0.546096
Total lipids in IDL	mmol/l	0.404407	-0.181338	0.990152	-0.435311	-1.20633	0.335711	-0.305184	-0.067003	-0.543366	0.0122967	0.0467274	0.850482	-0.0139092	-0.128446	0.100628	0.810977	0.894247	0.898908	-0.145922	-0.266965	-0.0248789	0.0183917	0.126188	0.306805
Phospholipids in IDL	mmol/l	-0.120592	-0.231446	-0.00973816	-0.251905	-0.403822	-0.0999874	-0.245558	-0.0164453	-0.474671	0.0358059	0.106555	0.688807	-0.0135816	-0.124247	0.0970842	0.809012	0.89608	0.670675	-0.106887	-0.223839	0.0100651	0.0730176	0.257648	0.238348
Cholesterol in IDL	mmol/l	0.424416	-0.0399746	0.888806	-0.36997	-0.971998	0.232059	-0.342443	-0.105238	-0.579649	0.00488202	0.0262143	0.856443	-0.0124348	-0.126348	0.101478	0.829776	0.894999	0.99097	-0.167905	-0.288289	-0.0475213	0.00650381	0.080322	0.256712
Cholesteryl esters in IDL	mmol/l	0.649836	0.29214	1.00753	-0.0164885	-0.492751	0.459774	-0.367226	-0.130332	-0.60412	0.00254624	0.0169979	0.902178	-0.0130441	-0.126269	0.100181	0.820509	0.892801	0.9972	-0.177119	-0.296776	-0.0574629	0.00391867	0.0691366	0.369886
Free cholesterol in IDL	mmol/l	-0.22542	-0.347759	-0.103081	-0.353481	-0.51144	-0.195522	-0.226734	0.0214161	-0.474884	0.0730916	0.170317	0.748198	-0.00911459	-0.130391	0.112162	0.882327	0.927382	0.974735	-0.120076	-0.248242	0.00808981	0.0661594	0.243901	0.10262
Triglycerides in IDL	mmol/l	0.100583	0.0413329	0.159833	0.186564	0.116971	0.256156	0.203745	0.480324	-0.0728336	0.147878	0.278823	0.732422	-0.0152674	-0.147013	0.116478	0.819467	0.895612	0.581428	0.111597	-0.0276323	0.250827	0.115553	0.328065	0.267723
Large LDL (average diameter 25.5 nm)
Concentration of large LDL particles	mmol/l	-1.45852	-1.85659	-1.06045	-1.42034	-2.08133	-0.759347	-0.110029	0.171139	-0.391198	0.441188	0.641021	0.394737	0.0345643	-0.100707	0.169836	0.614894	0.778865	0.530875	-0.0139891	-0.156945	0.128966	0.847173	0.905851	0.552355
Total lipids in large LDL	mmol/l	-1.67978	-2.58488	-0.77467	-0.684598	-1.79093	0.421737	0.050241	0.304791	-0.20431	0.697518	0.844544	0.123336	0.112421	-0.00865943	0.2335	0.0686052	0.302598	0.091353	-0.015331	-0.143289	0.112627	0.81346	0.892998	0.252187
Phospholipids in large LDL	mmol/l	-0.302487	-0.478979	-0.125995	-0.243353	-0.464034	-0.0226719	-0.0662257	0.183573	-0.316025	0.601672	0.778078	0.259534	0.0840921	-0.0353069	0.203491	0.166424	0.351339	0.18393	-0.0587369	-0.184918	0.0674446	0.359745	0.596356	0.831915
Cholesterol in large LDL	mmol/l	-1.50146	-2.19649	-0.806433	-0.711022	-1.57779	0.15575	0.0529637	0.306909	-0.200981	0.681289	0.837206	0.106396	0.117897	-0.00268488	0.238478	0.0552719	0.317492	0.0764875	-0.0159503	-0.143381	0.111481	0.805288	0.887974	0.194331
Cholesteryl esters in large LDL	mmol/l	-0.994158	-1.53304	-0.455273	-0.200898	-0.860263	0.458466	0.113801	0.373053	-0.145451	0.38772	0.591153	0.0819893	0.126589	0.00344585	0.249732	0.0439829	0.310393	0.0605165	0.00918995	-0.120948	0.139328	0.889386	0.93084	0.11025
Free cholesterol in large LDL	mmol/l	-0.507302	-0.674174	-0.34043	-0.510124	-0.734594	-0.285654	-0.125938	0.113697	-0.365574	0.301273	0.483211	0.268993	0.0849311	-0.0293586	0.199221	0.14438	0.330203	0.193017	-0.0873402	-0.208122	0.0334417	0.155435	0.383924	0.787667
Triglycerides in large LDL	mmol/l	0.124172	0.0613305	0.187013	0.269777	0.202137	0.337417	0.364042	0.639103	0.0889807	0.00975021	0.0422509	0.318246	0.0629813	-0.0688925	0.194855	0.347428	0.53301	0.424155	0.144337	0.00497198	0.283702	0.0424407	0.213936	0.137285
Medium LDL (average diameter 23.0 nm)
Concentration of medium LDL particles	mmol/l	0.454566	0.147087	0.762046	1.23542	0.779727	1.69111	0.399288	0.676899	0.121678	0.00503963	0.0264848	0.113575	0.121951	-0.0141781	0.258081	0.0788298	0.282188	0.304096	0.0870251	-0.0568373	0.230888	0.234324	0.45935	0.408806
Total lipids in medium LDL	mmol/l	0.415134	-0.0939738	0.924241	1.71316	1.12844	2.29788	0.380534	0.646754	0.114313	0.00531233	0.0273363	0.0202848	0.165742	0.0359055	0.295578	0.0126175	0.389565	0.114714	0.0568799	-0.0803314	0.194091	0.414624	0.609596	0.10221	0.16815	-0.52119	0.857491	2.1542	1.29418	3.01421	0.607045	0.971161	0.24293	0.0012745	0.0111107	0.846041	0.118881	1.5732	1.14611	0.389755	1.90247	0.0407122	0.423714	-0.34229	0.832843	0.965785
Phospholipids in medium LDL	mmol/l	-0.0488945	-0.160655	0.0628659	0.163041	0.0322835	0.293799	0.206297	0.470042	-0.0574486	0.124547	0.246106	0.0262779	0.14913	0.023362	0.274898	0.0203692	0.335413	0.0950323	0.0407478	-0.0921644	0.17366	0.546144	0.717541	0.0567328	-0.117129	-0.270199	0.0359408	0.230636	0.0413821	0.41989	0.421003	0.791981	0.0500244	0.0264824	0.0793989	0.0701529	-0.0817935	0.222099	0.076134	-0.103948	0.256216	-0.117311	0.248958	-0.483581	0.525323	0.876722
Cholesterol in medium LDL	mmol/l	0.349278	-0.0388724	0.737428	1.35154	0.894731	1.80834	0.400545	0.668684	0.132405	0.00360946	0.0212271	0.0236714	0.164834	0.0332826	0.296385	0.0143221	0.393061	0.129062	0.0482208	-0.0908033	0.187245	0.494767	0.67893	0.145828	0.166372	-0.355544	0.688288	1.69485	1.00978	2.37992	0.623092	0.989245	0.256939	0.00101819	0.0101069	0.66839	0.10252	1.23426	0.910131	0.34518	1.47508	0.0682985	0.453233	-0.316636	0.724693	0.917945
Cholesteryl esters in medium LDL	mmol/l	0.596559	0.266175	0.926943	1.52395	1.11576	1.93215	0.456326	0.724417	0.188235	0.000946903	0.00866241	0.0301937	0.158849	0.0260388	0.29166	0.0193169	0.340806	0.184362	0.0596075	-0.0807474	0.199962	0.403313	0.60011	0.177899	0.484459	0.038656	0.930261	1.85999	1.24543	2.47454	0.668635	1.03337	0.303905	0.000420788	0.00617433	0.792139	0.309909	1.27437	1.09191	0.598772	1.58505	0.138818	0.521744	-0.244107	0.472363	0.86425
Free cholesterol in medium LDL	mmol/l	-0.247281	-0.328414	-0.166149	-0.172416	-0.278612	-0.066221	0.0260761	0.290762	-0.238609	0.84615	0.91266	0.08623	0.120425	-0.0056381	0.246489	0.0610544	0.314176	0.101203	-0.0145668	-0.147791	0.118658	0.829501	0.898626	0.204083
Triglycerides in medium LDL	mmol/l	0.114751	0.0892822	0.140219	0.19858	0.166553	0.230607	0.490437	0.74174	0.239133	0.00016059	0.00283326	0.130648	0.106631	-0.0149883	0.228251	0.0853683	0.277447	0.497485	0.197828	0.0692998	0.326357	0.00272676	0.0561257	0.0770121
Small LDL (average diameter 18.7 nm)
Concentration of small LDL particles	mmol/l	0.0882061	0.00535747	0.171055	0.270761	0.167814	0.373708	0.284766	0.55807	0.0114622	0.0412199	0.115697	0.245969	0.105298	-0.0261742	0.23677	0.115833	0.298029	0.70836	0.093347	-0.0455936	0.232288	0.186726	0.419286	0.748778
Total lipids in small LDL	mmol/l	0.137141	-0.021179	0.29546	0.579834	0.382939	0.776729	0.374885	0.637234	0.112536	0.00532605	0.0268476	0.020262	0.162891	0.0363007	0.289481	0.0119362	0.421176	0.262747	0.0996846	-0.0340965	0.233466	0.143303	0.361183	0.0725426	0.0408234	-0.17173	0.253377	0.70339	0.42007	0.98671	0.603134	0.963053	0.243214	0.00120583	0.0109567	0.305183	0.0768324	0.533534	0.420976	0.1501	0.691853	0.0107799	0.392541	-0.370981	0.955283	0.991407
Phospholipids in small LDL	mmol/l	-0.00872818	-0.0524783	0.0350219	0.109924	0.0509274	0.16892	0.344638	0.612016	0.0772609	0.0117951	0.0462441	0.0198635	0.129419	0.00131099	0.257528	0.0477234	0.318586	0.242237	0.119995	-0.0153901	0.255381	0.0820391	0.270182	0.025806	-0.0377923	-0.0964136	0.020829	0.144771	0.0585089	0.231033	0.57496	0.947819	0.2021	0.00279719	0.0189896	0.0419794	-0.0210065	0.104965	0.0651207	-0.0139162	0.144158	-0.0266387	0.3517	-0.404977	0.888809	0.971397
Cholesterol in small LDL	mmol/l	0.0187125	-0.089089	0.126514	0.288884	0.158499	0.419269	0.326246	0.589894	0.0625979	0.0155603	0.0549057	0.0249633	0.174114	0.0469117	0.301316	0.00755087	0.621688	0.235406	0.0589858	-0.0754422	0.193414	0.38791	0.602602	0.125817	-0.0538555	-0.197487	0.0897764	0.35724	0.165775	0.548705	0.549512	0.912734	0.186289	0.00333828	0.0207001	0.145321	-0.0120479	0.302689	0.200998	0.0265588	0.375437	-0.0208629	0.361087	-0.402813	0.913626	0.972697
Cholesteryl esters in small LDL	mmol/l	0.107974	0.0278641	0.188084	0.337074	0.23838	0.435769	0.397629	0.657757	0.137501	0.00291354	0.0184524	0.035479	0.184256	0.0573546	0.311158	0.00464521	1	0.396051	0.0657661	-0.0683444	0.199877	0.334688	0.582169	0.1821	0.0627054	-0.0451024	0.170513	0.39258	0.251495	0.533666	0.600807	0.951026	0.250587	0.000930087	0.00967969	0.186953	0.0715613	0.302344	0.26571	0.127324	0.404096	0.0750342	0.461855	-0.311787	0.70023	0.915116
Free cholesterol in small LDL	mmol/l	-0.0892613	-0.123325	-0.055198	-0.0481905	-0.0941854	-0.00219561	0.0838007	0.355032	-0.18743	0.543017	0.728941	0.0494756	0.106419	-0.0228248	0.235664	0.106016	0.290956	0.108958	0.0286715	-0.107914	0.165257	0.679347	0.799041	0.122052	-0.116561	-0.161558	-0.0715635	-0.0353403	-0.105458	0.0347772	0.293302	0.680563	-0.0939583	0.136322	0.236818	-0.0416323	-0.0915345	0.00826992	-0.0647121	-0.122465	-0.00695973	-0.227082	0.139161	-0.593325	0.220575	0.801205
Triglycerides in small LDL	mmol/l	0.127156	0.112764	0.141549	0.181026	0.156271	0.205781	0.486033	0.724149	0.247918	8.12111e-05	0.00250739	0.256065	0.0714207	-0.0444784	0.18732	0.225722	0.406959	0.817711	0.221956	0.0994736	0.344439	0.000442608	0.0428829	0.292934
Very large HDL (average diameter 14.3 nm)
Concentration of very large HDL particles	mmol/l	0.459818	0.379238	0.540398	0.376825	0.175571	0.578079	-0.084233	0.183921	-0.352387	0.536311	0.723874	0.200012	-0.0204413	-0.149848	0.108965	0.75574	0.888894	0.426112	-0.0158886	-0.152646	0.120869	0.819015	0.891175	0.0283256
Total lipids in very large HDL	mmol/l	0.285943	0.206067	0.365818	0.112595	-0.0577197	0.28291	-0.214075	0.0469466	-0.475096	0.107392	0.226717	0.0440665	-0.0737363	-0.200248	0.0527758	0.251782	0.428898	0.267902	-0.0650954	-0.198794	0.0686032	0.338147	0.576016	0.00709299	0.411705	0.311367	0.512043	0.103732	-0.193286	0.400749	-0.392044	0.00677982	-0.790869	0.0539578	0.125102	0.0665284	-0.0434771	0.176534	0.123991	0.0176417	0.23034	0.0665402	0.318812	-0.185732	0.600765	0.90481
Phospholipids in very large HDL	mmol/l	0.191956	0.14019	0.243723	0.075939	-0.0296813	0.181559	-0.227223	0.0395333	-0.49398	0.0945758	0.206728	0.0282961	-0.0920127	-0.220883	0.0368571	0.16069	0.345133	0.211558	-0.0799478	-0.216138	0.0562425	0.2484	0.475619	0.00777141	0.27506	0.208376	0.341744	0.0668762	-0.116834	0.250587	-0.433646	-0.0232033	-0.844088	0.0385641	0.102718	0.0469666	-0.0184992	0.112432	0.0875911	0.0195285	0.155654	0.100016	0.350705	-0.150673	0.429183	0.861854
Cholesterol in very large HDL	mmol/l	0.0412869	0.0103251	0.0722488	-0.0296353	-0.091342	0.0320715	-0.235281	0.006835	-0.477396	0.0567604	0.143059	0.069252	-0.0404927	-0.158747	0.0777618	0.50029	0.686509	0.38356	-0.0763892	-0.201361	0.0485827	0.229481	0.453455	0.0045802
Cholesteryl esters in very large HDL	mmol/l	0.00847229	-0.014654	0.0315986	-0.0461297	-0.0980037	0.00574427	-0.240622	0.00474797	-0.485992	0.0545557	0.140367	0.12165	-0.0106738	-0.130392	0.109044	0.860611	0.912322	0.723966	-0.0880004	-0.214519	0.0385181	0.171721	0.407838	0.0122535
Free cholesterol in very large HDL	mmol/l	0.0328146	0.0209689	0.0446604	0.0164944	0.00179285	0.031196	-0.152228	0.108143	-0.412599	0.250302	0.423456	0.0637233	-0.113664	-0.238965	0.0116369	0.0751626	0.28129	0.0485954	-0.0213193	-0.153738	0.111099	0.751198	0.847241	0.00714359																							-0.216359	-0.388374
Triglycerides in very large HDL	mmol/l	0.0526996	0.0462977	0.0591015	0.0662914	0.0552971	0.0772856	0.302219	0.563307	0.0411305	0.023514	0.0774394	0.557607	-0.0146231	-0.137858	0.108612	0.815222	0.894933	0.994052	0.222801	0.0925653	0.353036	0.000892853	0.0428829	0.58287
Large HDL (average diameter 12.1 nm)
Concentration of large HDL particles	mmol/l	1.33369	0.621409	2.04598	-0.298425	-2.56973	1.97288	-0.21916	0.0436582	-0.481978	0.101668	0.218365	0.195996	0.0441154	-0.0824633	0.170694	0.492694	0.679863	0.64579	-0.104238	-0.238007	0.0295311	0.125967	0.345709	0.0388487
Total lipids in large HDL	mmol/l	0.901755	0.598459	1.20505	0.214591	-0.772306	1.20149	-0.208137	0.0534239	-0.469698	0.118184	0.239274	0.180788	0.0397293	-0.0861502	0.165609	0.534389	0.717359	0.632407	-0.105606	-0.238636	0.0274242	0.119063	0.334187	0.0403948
Phospholipids in large HDL	mmol/l	0.635628	0.479728	0.791527	0.334743	-0.168806	0.838292	-0.178362	0.0800952	-0.436819	0.175083	0.317982	0.181333	0.042192	-0.0818985	0.166283	0.503308	0.686834	0.61912	-0.101246	-0.232385	0.029894	0.129479	0.351444	0.0508306
Cholesterol in large HDL	mmol/l	0.0766746	-0.0720709	0.22542	-0.32022	-0.763898	0.123458	-0.259662	0.000355623	-0.519679	0.0503111	0.136559	0.16359	0.0444168	-0.0812498	0.170083	0.486605	0.679048	0.634165	-0.120711	-0.253516	0.012094	0.074589	0.259486	0.0220956
Cholesteryl esters in large HDL	mmol/l	-0.0838607	-0.203487	0.0357651	-0.402521	-0.741061	-0.0639809	-0.271693	-0.0116277	-0.531758	0.0406892	0.116863	0.174661	0.0509513	-0.0747866	0.176689	0.425182	0.610581	0.556305	-0.12621	-0.259091	0.00667003	0.0625372	0.237642	0.0246897
Free cholesterol in large HDL	mmol/l	0.160535	0.12771	0.193361	0.0823005	-0.0245721	0.189173	-0.212552	0.047671	-0.472775	0.10882	0.225869	0.142732	0.0217381	-0.103778	0.147254	0.733058	0.887575	0.925492	-0.0991171	-0.231763	0.0335291	0.142187	0.365835	0.0184509
Triglycerides in large HDL	mmol/l	0.189452	0.159359	0.219546	0.200068	0.145085	0.255051	0.0613394	0.34416	-0.221482	0.66932	0.830764	0.766429	-0.0432017	-0.178426	0.0920226	0.529396	0.71454	0.916338	0.0389954	-0.10391	0.181901	0.591094	0.752579	0.946181
Medium HDL (average diameter 10.9 nm)
Concentration of medium HDL particles	mmol/l	3.82084	2.00327	5.63841	2.97364	-1.02024	6.96753	-0.120217	0.135736	-0.37617	0.355438	0.548708	0.517792	0.107685	-0.014054	0.229424	0.0826464	0.279639	0.174539	-0.0985189	-0.227173	0.0301353	0.132607	0.352194	0.216711
Total lipids in medium HDL	mmol/l	1.36521	0.908431	1.82198	1.28558	0.280706	2.29045	-0.0817108	0.174753	-0.338175	0.530516	0.723964	0.540752	0.103322	-0.0186634	0.225307	0.0964371	0.294074	0.184646	-0.0851811	-0.214096	0.0437334	0.194074	0.416837	0.257772
Phospholipids in medium HDL	mmol/l	0.956197	0.756046	1.15635	0.973159	0.514008	1.43231	-0.0505073	0.211758	-0.312772	0.704507	0.844724	0.490414	0.0960533	-0.0287265	0.220833	0.130599	0.313185	0.23886	-0.0777909	-0.209659	0.0540771	0.246091	0.474879	0.2333
Cholesterol in medium HDL	mmol/l	0.0535247	-0.196657	0.303706	-0.0926416	-0.598532	0.413249	-0.130176	0.115892	-0.376245	0.298089	0.484394	0.588917	0.115839	-0.0011835	0.232862	0.0523394	0.315313	0.127156	-0.100586	-0.224256	0.0230838	0.110321	0.320579	0.252604
Cholesteryl esters in medium HDL	mmol/l	-0.0457975	-0.24617	0.154575	-0.190433	-0.591659	0.210794	-0.144313	0.0988271	-0.387453	0.243204	0.414286	0.559074	0.115703	-3.99488e-05	0.231445	0.0500784	0.309234	0.125351	-0.102707	-0.225024	0.0196104	0.0993328	0.30669	0.222993
Free cholesterol in medium HDL	mmol/l	0.0993223	0.0466124	0.152032	0.0977911	-0.00850565	0.204088	-0.0688877	0.18835	-0.326125	0.598002	0.777403	0.719855	0.113085	-0.00899075	0.235161	0.0692375	0.289859	0.145032	-0.0890769	-0.218087	0.0399337	0.174865	0.411349	0.408391
Triglycerides in medium HDL	mmol/l	0.355486	0.311461	0.39951	0.405062	0.334896	0.475228	0.163119	0.435542	-0.109303	0.239088	0.410102	0.79198	-0.0283488	-0.158665	0.101967	0.66839	0.825461	0.998313	0.0540651	-0.0836536	0.191784	0.439745	0.620669	0.985568
Small HDL (average diameter 8.7 nm)
Concentration of small HDL particles	mmol/l	-5.37679	-9.82375	-0.929826	-1.47769	-6.66502	3.70964	0.0323075	0.2951	-0.230485	0.808683	0.887754	0.329484	0.168465	0.0440938	0.292837	0.00818908	0.505676	0.0325644	-0.0424292	-0.173866	0.0890071	0.525118	0.708765	0.605127																							0.277989	0.102711
Total lipids in small HDL	mmol/l	0.421158	-0.0496611	0.891977	0.883031	0.262072	1.50399	0.0473096	0.308694	-0.214074	0.721513	0.852697	0.577487	0.151415	0.0275043	0.275325	0.01688	0.347446	0.0537711	-0.0398644	-0.170813	0.0910846	0.548961	0.717425	0.815477
Phospholipids in small HDL	mmol/l	0.542824	0.297506	0.788142	0.761387	0.392952	1.12982	0.028211	0.289275	-0.232853	0.83146	0.904717	0.873309	0.137229	0.0134208	0.261038	0.0300054	0.274493	0.0867181	-0.0531479	-0.183989	0.0776937	0.424063	0.605454	0.892
Cholesterol in small HDL	mmol/l	-0.38106	-0.596143	-0.165978	-0.23591	-0.491247	0.0194263	0.00273572	0.261251	-0.25578	0.983371	0.995461	0.373215	0.164429	0.0421498	0.286708	0.00865692	0.427652	0.0306044	-0.0532467	-0.182472	0.0759787	0.417437	0.606511	0.657941																							0.274177	0.101746
Cholesteryl esters in small HDL	mmol/l	-0.372289	-0.52989	-0.214687	-0.284939	-0.470706	-0.0991723	-0.018864	0.236224	-0.273951	0.884196	0.933318	0.376752	0.167364	0.0467016	0.288027	0.00680006	0.839808	0.0277292	-0.0592076	-0.186725	0.0683094	0.360965	0.590453	0.75087																							0.277074	0.10582
Free cholesterol in small HDL	mmol/l	-0.00877181	-0.0702733	0.0527296	0.0490287	-0.0260708	0.124128	0.0604354	0.3273	-0.206429	0.655642	0.826243	0.393268	0.145837	0.0193138	0.27236	0.024098	0.29761	0.0540101	-0.0338002	-0.16751	0.0999099	0.618677	0.767905	0.462044
Triglycerides in small HDL	mmol/l	0.259394	0.223727	0.295062	0.357554	0.309005	0.406102	0.387921	0.623155	0.152687	0.00134817	0.0110999	0.308586	0.0208067	-0.0932718	0.134885	0.719468	0.879745	0.747672	0.170615	0.0500567	0.291174	0.0057732	0.0750516	0.124933
Relative lipoprotein lipid concentrations
Chylomicrons and extremely large VLDL (particle diameter >75 nm)
Phospholipids to total lipids ratio in chylomicrons and extremely large VLDL	%	-22.0271	-43.724	-0.330261	-21.2486	-39.298	-3.1991	0.0571977	0.355029	-0.240634	0.705274	0.841559	0.158546	-0.113173	-0.254717	0.028371	0.11644	0.296503	0.340958	0.0107143	-0.13834	0.159769	0.887412	0.932726	0.37295
Cholesterol to total lipids ratio in chylomicrons and extremely large VLDL	%	-218.635	-277.913	-159.358	-160.856	-200.547	-121.164	0.158284	0.454665	-0.138097	0.293512	0.480116	0.39862	0.0189297	-0.123275	0.161134	0.793188	0.898704	0.0565519	0.0992829	-0.0504676	0.249033	0.192566	0.417226	0.293768
Cholesteryl esters to total lipids ratio in chylomicrons and extremely large VLDL	%	-136.792	-177.453	-96.1317	-99.5376	-134.844	-64.2311	0.117334	0.418511	-0.183843	0.443205	0.640184	0.116882	0.0833171	-0.0602372	0.226871	0.25376	0.426386	0.0415653	0.0993965	-0.0517753	0.250568	0.196254	0.407351	0.125888																							0.206867	-0.00907221
Free cholesterol to total lipids ratio in chylomicrons and extremely large VLDL	%	-81.8428	-113.654	-50.0319	-61.3181	-73.2613	-49.3749	0.145591	0.441174	-0.149991	0.332532	0.523156	0.554366	-0.0807828	-0.222373	0.0608074	0.261879	0.431227	0.39871	0.0547569	-0.0943467	0.20386	0.469766	0.651866	0.906175
Triglycerides to total lipids ratio in chylomicrons and extremely large VLDL	%	240.662	172.64	308.684	182.104	147.5	216.709	-0.162049	0.131272	-0.45537	0.277238	0.456519	0.780243	0.0216455	-0.119248	0.162539	0.76222	0.888058	0.161112	-0.0930429	-0.241413	0.055327	0.21766	0.448016	0.517436
Very large VLDL (average diameter 64.0 nm)
Phospholipids to total lipids ratio in very large VLDL	%	-6.79047	-13.8822	0.30122	-15.0978	-22.9831	-7.21257	-0.184331	0.0997079	-0.468371	0.202111	0.356581	0.362916	-0.114594	-0.250586	0.021399	0.0981506	0.288609	0.0121114	-0.0208423	-0.16456	0.122875	0.775181	0.866379	0.328128																							-0.254993	-0.440246
Cholesterol to total lipids ratio in very large VLDL	%	-134.637	-157.065	-112.208	-131.097	-149.595	-112.599	0.036043	0.306887	-0.234801	0.793253	0.882583	0.549872	-0.103384	-0.234216	0.0274484	0.120758	0.298271	0.88596	0.0446332	-0.0936311	0.182897	0.525119	0.704916	0.703263
Cholesteryl esters to total lipids ratio in very large VLDL	%	-107.576	-125.058	-90.0943	-99.5635	-114.064	-85.0635	0.0865347	0.361377	-0.188308	0.535366	0.726567	0.820029	-0.0800867	-0.21336	0.0531861	0.237418	0.418874	0.670483	0.0644803	-0.0763631	0.205324	0.367709	0.593622	0.999883
Free cholesterol to total lipids ratio in very large VLDL	%	-27.0608	-33.4811	-20.6405	-31.5336	-37.4791	-25.5881	-0.104945	0.166366	-0.376255	0.446478	0.641164	0.162156	-0.136992	-0.266019	-0.00796361	0.0375577	0.281114	0.101742	-0.0187681	-0.155125	0.117589	0.786341	0.874892	0.195582
Triglycerides to total lipids ratio in very large VLDL	%	141.427	115.041	167.813	146.195	123.208	169.182	0.0236606	0.293075	-0.245753	0.862674	0.926437	0.433804	0.119894	-0.00955383	0.249342	0.0692839	0.285219	0.376045	-0.0312386	-0.16804	0.105562	0.652971	0.782931	0.534174
Large VLDL (average diameter 53.6 nm)
Phospholipids to total lipids ratio in large VLDL	%	7.50284	4.21139	10.7943	6.94452	1.12843	12.7606	-0.0420497	0.26082	-0.34492	0.784521	0.876818	0.810788	-0.16395	-0.306101	-0.0218001	0.0240123	0.31216	0.0301157	0.102725	-0.0475005	0.25295	0.17904	0.409472	0.310207																							-0.30193	-0.50543
Cholesterol to total lipids ratio in large VLDL	%	-85.2981	-100.285	-70.3112	-84.94	-101.351	-68.5289	0.00994477	0.292773	-0.272883	0.944786	0.980514	0.471644	-0.152479	-0.288752	-0.0162057	0.0284975	0.281555	0.795453	0.0463749	-0.0976393	0.190389	0.526139	0.702466	0.634847
Cholesteryl esters to total lipids ratio in large VLDL	%	-68.528	-79.9445	-57.1115	-69.2814	-81.598	-56.9647	-0.0107658	0.269272	-0.290803	0.939642	0.979289	0.432794	-0.165187	-0.300082	-0.0302917	0.0166522	0.373917	0.97507	0.0483872	-0.0941706	0.190945	0.504046	0.687841	0.56852
Free cholesterol to total lipids ratio in large VLDL	%	-16.7701	-20.8199	-12.7202	-15.6586	-20.5641	-10.7532	0.0638398	0.352269	-0.224589	0.66295	0.827014	0.649831	-0.0962965	-0.235374	0.0427807	0.173666	0.357462	0.328128	0.0342383	-0.112739	0.181216	0.646457	0.778902	0.870374
Triglycerides to total lipids ratio in large VLDL	%	77.7952	61.4229	94.1676	77.9955	57.6475	98.3434	0.00115626	0.29019	-0.287877	0.993713	0.993713	0.575671	0.172568	0.034682	0.310454	0.0144353	0.356552	0.454108	-0.0649239	-0.210643	0.0807948	0.380664	0.598879	0.867788
Medium VLDL (average diameter 44.5 nm)
Phospholipids to total lipids ratio in medium VLDL	%	-19.591	-25.6689	-13.513	-28.5964	-34.2542	-22.9387	-0.275972	-0.00696253	-0.544982	0.0444124	0.121887	0.248988	-0.14065	-0.270527	-0.0107718	0.0339435	0.279468	0.832562	-0.0443697	-0.181625	0.0928858	0.524539	0.711874	0.0416068
Cholesterol to total lipids ratio in medium VLDL	%	-107.88	-127.943	-87.8172	-134.405	-153.306	-115.504	-0.239069	0.0166506	-0.494789	0.0667322	0.161597	0.137708	-0.117306	-0.242196	0.00758518	0.0654781	0.323462	0.796507	-0.0573179	-0.189303	0.0746673	0.392803	0.602624	0.0341446
Cholesteryl esters to total lipids ratio in medium VLDL	%	-74.9726	-89.5747	-60.3705	-93.2223	-106.887	-79.5577	-0.228175	0.0267564	-0.483107	0.079095	0.179234	0.1563	-0.109945	-0.234329	0.0144395	0.0828687	0.276602	0.730723	-0.0559635	-0.187413	0.0754863	0.402154	0.602012	0.0439721
Free cholesterol to total lipids ratio in medium VLDL	%	-32.9077	-38.5772	-27.2382	-41.1827	-46.8006	-35.5647	-0.256553	0.00387056	-0.516976	0.0534692	0.13902	0.115806	-0.131072	-0.258389	-0.00375515	0.0436761	0.317294	0.978088	-0.0582727	-0.192822	0.0762767	0.394088	0.600863	0.0232939
Triglycerides to total lipids ratio in medium VLDL	%	127.471	101.5	153.443	163.001	138.916	187.086	0.24978	0.508066	-0.00850628	0.0579581	0.144603	0.155269	0.123768	-0.0020714	0.249607	0.0538542	0.316714	0.802904	0.0548618	-0.0781258	0.187849	0.416886	0.609295	0.0338273
Small VLDL (average diameter 36.8 nm)
Phospholipids to total lipids ratio in small VLDL	%	-24.6728	-29.1977	-20.1479	-32.662	-38.0583	-27.2658	-0.307518	-0.0625757	-0.552461	0.0141354	0.0513449	0.259997	-0.0150548	-0.133624	0.103514	0.802542	0.896959	0.822714	-0.182342	-0.307647	-0.0570381	0.00455622	0.0703367	0.00656264
Cholesterol to total lipids ratio in small VLDL	%	-91.6178	-108.274	-74.962	-123.028	-141.096	-104.96	-0.32392	-0.0727129	-0.575127	0.0117632	0.0468629	0.0983939	-0.0883834	-0.210694	0.0339272	0.155724	0.340388	0.666543	-0.138183	-0.267441	-0.00892463	0.0362743	0.190633	0.0060123
Cholesteryl esters to total lipids ratio in small VLDL	%	-56.8049	-68.7199	-44.8898	-78.2391	-90.9007	-65.5776	-0.304774	-0.0467984	-0.56275	0.0208294	0.0704776	0.0963206	-0.1124	-0.237548	0.0127488	0.0780762	0.2836	0.519004	-0.111228	-0.243485	0.0210298	0.0988067	0.308927	0.0118135
Free cholesterol to total lipids ratio in small VLDL	%	-34.8129	-39.979	-29.6469	-44.7889	-50.9641	-38.6138	-0.334523	-0.0926083	-0.576437	0.00696902	0.0337519	0.149472	-0.030466	-0.1479	0.0869677	0.60949	0.776	0.93055	-0.181779	-0.305884	-0.0576746	0.00430314	0.0708584	0.0029797
Triglycerides to total lipids ratio in small VLDL	%	116.291	95.4472	137.134	155.69	132.75	178.63	0.325459	0.57404	0.0768774	0.0105507	0.0441698	0.116673	0.0730078	-0.0480565	0.194072	0.235768	0.418955	0.770132	0.150575	0.0226338	0.278517	0.0213125	0.131605	0.00517493
Very small VLDL (average diameter 31.3 nm)
Phospholipids to total lipids ratio in very small VLDL	%	-10.4185	-15.6491	-5.18792	-13.7773	-19.5379	-8.01666	-0.0772184	0.20766	-0.362096	0.593557	0.775707	0.145005	-0.0834143	-0.221681	0.0548521	0.235585	0.421662	0.385869	0.0288374	-0.117283	0.174958	0.697551	0.812713	0.246136
Cholesterol to total lipids ratio in very small VLDL	%	-31.555	-41.5897	-21.5204	-56.7229	-68.4356	-45.0101	-0.338507	-0.122973	-0.55404	0.00223908	0.0153626	0.184722	-0.0657132	-0.169398	0.0379716	0.212833	0.395261	0.843243	-0.149319	-0.258894	-0.0397448	0.00781711	0.0804511	0.000305653
Cholesteryl esters to total lipids ratio in very small VLDL	%	-13.1498	-21.4867	-4.81283	-35.4983	-45.1861	-25.8105	-0.342123	-0.140886	-0.54336	0.000959948	0.00846811	0.258674	-0.0643738	-0.161524	0.0327766	0.192825	0.375022	0.799107	-0.134532	-0.237201	-0.0318628	0.0104866	0.0996225	0.000554663
Free cholesterol to total lipids ratio in very small VLDL	%	-18.4053	-20.9995	-15.811	-21.2246	-25.0667	-17.3825	-0.148368	0.132244	-0.42898	0.298357	0.481661	0.176347	-0.0372387	-0.171511	0.0970338	0.585046	0.764584	0.955157	-0.133149	-0.275049	0.00875099	0.0657446	0.246044	0.0122021
Triglycerides to total lipids ratio in very small VLDL	%	41.9735	29.3683	54.5787	70.5002	56.7397	84.2607	0.330444	0.565707	0.0951815	0.0061442	0.0303523	0.088789	0.0877649	-0.0257442	0.201274	0.128911	0.315258	0.598535	0.124053	0.00409601	0.24401	0.0427437	0.211154	0.000561178
IDL (average diameter 28.6 nm)
Phospholipids to total lipids ratio in IDL	%	-16.3183	-19.9696	-12.6671	-11.3122	-16.4117	-6.21283	0.290368	0.5414	0.0393355	0.0236137	0.0767446	0.457451	-0.00721888	-0.127291	0.112853	0.905742	0.939993	0.511146	0.153762	0.0268688	0.280655	0.0178073	0.129365	0.504202
Cholesterol to total lipids ratio in IDL	%	9.97212	3.45175	16.4925	-5.0174	-13.0425	3.00774	-0.413713	-0.166361	-0.661064	0.00115418	0.00983044	0.679131	0.00590773	-0.112129	0.123945	0.921475	0.944416	0.741047	-0.204117	-0.328859	-0.0793745	0.00146542	0.0457263	0.354386
Cholesteryl esters to total lipids ratio in IDL	%	32.7218	26.1776	39.266	14.9487	5.19582	24.7016	-0.488605	-0.233415	-0.743795	0.000211214	0.00347799	0.56022	-0.0135155	-0.135978	0.108947	0.827929	0.896923	0.749929	-0.21156	-0.34098	-0.0821412	0.00148101	0.0457263	0.574671
Free cholesterol to total lipids ratio in IDL	%	-22.7497	-26.8884	-18.6109	-19.9661	-25.7869	-14.1452	0.151399	0.422068	-0.11927	0.271328	0.449785	0.750999	0.03358	-0.0994896	0.16665	0.619284	0.780424	0.987985	0.0232336	-0.117395	0.163862	0.744913	0.847896	0.0211101
Triglycerides to total lipids ratio in IDL	%	6.34619	1.73314	10.9592	16.3296	11.284	21.3753	0.327583	0.548108	0.107058	0.00379713	0.0218114	0.990573	-0.0024364	-0.107691	0.102818	0.963636	0.975484	0.949467	0.153962	0.0427282	0.265195	0.00691515	0.0813353	0.0552196
Large LDL (average diameter 25.5 nm)
Phospholipids to total lipids ratio in large LDL	%	3.5328	0.323976	6.74162	-5.02949	-8.40207	-1.65691	-0.402673	-0.12901	-0.676337	0.00413423	0.023208	0.105238	-0.108172	-0.239786	0.0234422	0.106655	0.286345	0.179212	-0.138563	-0.277653	0.000527018	0.0508659	0.216619	0.00149256
Cholesterol to total lipids ratio in large LDL	%	-15.7738	-19.684	-11.8636	-11.4597	-16.6924	-6.22696	0.077873	0.344955	-0.189209	0.565939	0.743548	0.124971	0.116147	-0.0102081	0.242503	0.0713916	0.275527	0.0584395	-0.00659418	-0.140127	0.126939	0.922519	0.953398	0.0858987
Cholesteryl esters to total lipids ratio in large LDL	%	-4.43055	-9.43439	0.573294	8.81054	2.6965	14.9246	0.383606	0.663004	0.104207	0.00737413	0.0350271	0.0594999	0.119079	-0.0153582	0.253517	0.0822327	0.286077	0.0662029	0.141427	-0.000647697	0.283501	0.0510434	0.21369	0.00267909
Free cholesterol to total lipids ratio in large LDL	%	-11.3433	-14.0283	-8.6583	-20.2702	-24.1723	-16.3681	-0.471359	-0.23097	-0.711748	0.000149833	0.00284682	0.26018	-0.0325293	-0.149974	0.0849157	0.585535	0.761196	0.554185	-0.217458	-0.341574	-0.0933412	0.000673412	0.0428829	0.00547365
Triglycerides to total lipids ratio in large LDL	%	12.241	9.68398	14.7981	16.4892	12.979	19.9994	0.294125	0.536415	0.0518336	0.0176065	0.0604	0.644895	-0.0490162	-0.163283	0.0652506	0.398608	0.579154	0.202525	0.146102	0.0253448	0.26686	0.0179809	0.126894	0.30077
Medium LDL (average diameter 23.0 nm)
Phospholipids to total lipids ratio in medium LDL	%	-16.6916	-23.095	-10.2881	-27.3342	-36.0835	-18.5849	-0.358455	-0.0807857	-0.636125	0.011668	0.0472457	0.379344	-0.0789166	-0.216312	0.0584785	0.25871	0.431766	0.735774	-0.0173104	-0.16251	0.12789	0.814371	0.890042	0.93952
Cholesterol to total lipids ratio in medium LDL	%	3.30662	-3.81771	10.4309	12.0991	2.72468	21.4734	0.278199	0.558513	-0.00211399	0.0517358	0.137406	0.339788	0.0958613	-0.0418237	0.233546	0.171303	0.358575	0.483631	-0.0522359	-0.197742	0.0932703	0.479804	0.662075	0.674778
Cholesteryl esters to total lipids ratio in medium LDL	%	43.9479	31.6929	56.2028	66.2554	49.5065	83.0042	0.373781	0.648049	0.0995139	0.00781321	0.0364125	0.240914	0.0944802	-0.0421181	0.231078	0.174118	0.355432	0.692483	0.0141974	-0.13016	0.158555	0.846414	0.908975	0.799492
Free cholesterol to total lipids ratio in medium LDL	%	-40.6413	-46.5988	-34.6837	-54.1563	-62.9879	-45.3247	-0.405955	-0.151769	-0.660141	0.00189047	0.0133413	0.209407	-0.0752754	-0.202367	0.0518158	0.244198	0.427779	0.990748	-0.0826385	-0.216949	0.051672	0.226438	0.454716	0.316507
Triglycerides to total lipids ratio in medium LDL	%	13.3849	11.4566	15.3133	15.2352	12.2847	18.1857	0.153512	0.404574	-0.09755	0.229323	0.396103	0.589204	-0.0726739	-0.19007	0.0447222	0.223616	0.406126	0.156409	0.209415	0.0853498	0.333479	0.00104108	0.0428829	0.205522
Small LDL (average diameter 18.7 nm)
Phospholipids to total lipids ratio in small LDL	%	-13.8349	-18.4115	-9.25838	-17.6743	-23.0648	-12.2839	-0.101088	0.178495	-0.380671	0.476655	0.665163	0.555003	-0.150666	-0.286338	-0.0149936	0.029697	0.282121	0.719593	0.0446782	-0.0987006	0.188057	0.539582	0.712709	0.553839
Cholesterol to total lipids ratio in small LDL	%	-20.8813	-25.7437	-16.0189	-22.6368	-28.8154	-16.4582	-0.117929	0.151839	-0.387697	0.389673	0.590486	0.823765	0.140296	0.012354	0.268237	0.0317846	0.270717	0.276122	-0.200361	-0.33557	-0.0651513	0.0038803	0.0737258	0.162926
Cholesteryl esters to total lipids ratio in small LDL	%	11.3379	5.05195	17.6238	15.9894	7.81894	24.1599	0.119595	0.396354	-0.157164	0.395134	0.59511	0.986608	0.124431	-0.0102617	0.259124	0.0699968	0.28343	0.775768	-0.0885154	-0.230859	0.0538286	0.221542	0.452238	0.353474
Free cholesterol to total lipids ratio in small LDL	%	-32.2192	-36.4221	-28.0163	-38.6262	-46.1551	-31.0973	-0.258007	0.00295443	-0.518969	0.0526247	0.13828	0.809631	-0.0180272	-0.144892	0.108837	0.779596	0.899814	0.1567	-0.0829255	-0.216996	0.0511455	0.224011	0.45353	0.890629
Triglycerides to total lipids ratio in small LDL	%	34.7162	31.8379	37.5946	40.3111	34.8739	45.7483	0.268666	0.511025	0.0263062	0.0299854	0.09258	0.652443	-0.0117312	-0.127072	0.103609	0.841235	0.903413	0.273588	0.210507	0.0886145	0.332399	0.000799613	0.0428829	0.220716
Very large HDL (average diameter 14.3 nm)
Phospholipids to total lipids ratio in very large HDL	%	40.1284	20.072	60.1848	8.67159	-17.4748	34.818	-0.157267	0.050933	-0.365467	0.137914	0.262037	0.00719787	-0.0835789	-0.184146	0.0169884	0.102821	0.291917	0.205643	-0.0435915	-0.149872	0.0626886	0.41957	0.602522	0.00263682	63.8934	39.3044	88.4824	-2.77044	-46.1834	40.6425	-0.357124	-0.0639295	-0.650319	0.0174071	0.0587503	-1.33382	-33.5846	30.917	23.3828	-0.0581239	46.8237	0.122893	0.399498	-0.153712	0.378879	0.86651
Cholesterol to total lipids ratio in very large HDL	%	-71.9334	-86.2541	-57.6126	-58.7541	-80.5545	-36.9537	0.0811337	0.345324	-0.183056	0.545447	0.728245	0.0123378	0.0899287	-0.0367076	0.216565	0.162955	0.346981	0.254824	0.0182731	-0.115557	0.152103	0.788006	0.872814	0.0292025	-90.4289	-108.935	-71.9232	-52.4558	-88.8375	-16.0741	0.334815	0.726501	-0.0568701	0.0931356	0.179186	-39.6645	-59.6619	-19.6671	-66.852	-86.2845	-47.4195	-0.247484	0.0572042	-0.552171	0.10982	0.661601
Cholesteryl esters to total lipids ratio in very large HDL	%	-68.4365	-82.7649	-54.1081	-59.6212	-74.4065	-44.8359	0.0327066	0.283136	-0.217723	0.797013	0.88279	0.0860292	0.108867	-0.0101892	0.227924	0.0728686	0.276901	0.1237	-0.00552269	-0.131342	0.120297	0.931108	0.958265	0.173788
Free cholesterol to total lipids ratio in very large HDL	%	-3.49685	-10.5092	3.51551	0.867084	-12.9957	14.7298	0.0634091	0.250538	-0.12372	0.50475	0.696499	0.0805621	-0.0124735	-0.102654	0.0777073	0.785315	0.893884	0.742782	0.02897	-0.0663335	0.124274	0.549552	0.714417	0.0814487
Triglycerides to total lipids ratio in very large HDL	%	31.8049	21.4165	42.1934	50.0825	38.3574	61.8077	0.168386	0.329901	0.00687124	0.0411039	0.116697	0.133756	0.0449174	-0.0335257	0.12336	0.260172	0.431292	0.434007	0.0506875	-0.0322115	0.133587	0.22934	0.45683	0.00818344
Large HDL (average diameter 12.1 nm)
Phospholipids to total lipids ratio in large HDL	%	41.7407	30.7328	52.7486	64.4735	50.4321	78.5149	0.19778	0.349423	0.0461363	0.010847	0.0446535	0.768123	0.0324861	-0.0426674	0.10764	0.394996	0.577302	0.939088	0.0044028	-0.0750198	0.0838254	0.913058	0.947585	0.0805978
Cholesterol to total lipids ratio in large HDL	%	-74.4737	-94.3511	-54.5962	-99.5226	-117.217	-81.8277	-0.145051	0.000352491	-0.290455	0.0505525	0.135723	0.324258	-0.00658887	-0.082063	0.0688853	0.863487	0.911458	0.826586	-0.014129	-0.0938904	0.0656324	0.727211	0.835447	0.0232323
Cholesteryl esters to total lipids ratio in large HDL	%	-90.0222	-108.851	-71.193	-114.686	-132.886	-96.487	-0.162836	0.00970961	-0.335382	0.0642185	0.157049	0.449493	-0.00495976	-0.0931119	0.0831924	0.911764	0.938357	0.928984	-0.0252902	-0.11845	0.0678695	0.593003	0.751137	0.0753571
Free cholesterol to total lipids ratio in large HDL	%	15.5485	11.7416	19.3555	15.1637	11.6858	18.6416	-0.0467115	0.0817562	-0.175179	0.474178	0.665466	0.223367	-0.0109681	-0.0750023	0.0530661	0.735883	0.882345	0.112781	0.0296768	-0.0379949	0.0973485	0.38818	0.599253	0.00417481
Triglycerides to total lipids ratio in large HDL	%	32.733	21.499	43.9669	35.0491	19.9307	50.1675	0.0141318	0.0808017	-0.0525381	0.676384	0.835334	0.0653728	-0.00997505	-0.0444485	0.0244984	0.568901	0.751436	0.78953	0.00809053	-0.0283412	0.0445223	0.661905	0.782251	0.0695017
Medium HDL (average diameter 10.9 nm)
Phospholipids to total lipids ratio in medium HDL	%	32.3599	28.2594	36.4604	39.0423	33.4029	44.6816	0.215968	0.414764	0.0171716	0.0333874	0.100569	0.650486	-0.0519985	-0.148166	0.0441688	0.287584	0.452441	0.213007	0.0712533	-0.0303768	0.172883	0.168343	0.407653	0.820408
Cholesterol to total lipids ratio in medium HDL	%	-61.2597	-68.9022	-53.6173	-73.6229	-83.4546	-63.7912	-0.211749	-0.0212489	-0.402248	0.0295488	0.0923867	0.768204	0.0578474	-0.0340518	0.149747	0.21595	0.398057	0.190863	-0.0813139	-0.178433	0.0158056	0.100304	0.305866	0.838173
Cholesteryl esters to total lipids ratio in medium HDL	%	-59.3021	-66.3009	-52.3034	-72.4361	-80.9694	-63.9028	-0.235983	-0.0467715	-0.425195	0.0147743	0.0528877	0.875246	0.0493017	-0.0425962	0.1412	0.291356	0.455475	0.287965	-0.0742216	-0.17134	0.0228966	0.133376	0.350468	0.671697
Free cholesterol to total lipids ratio in medium HDL	%	-1.95758	-3.71412	-0.201041	-1.18676	-3.88772	1.51419	-0.0140694	0.233489	-0.261627	0.910873	0.953329	0.519793	0.0756299	-0.0422027	0.193462	0.207093	0.390473	0.127313	-0.0830221	-0.207548	0.041504	0.190108	0.415545	0.475302
Triglycerides to total lipids ratio in medium HDL	%	28.8998	24.7216	33.0779	34.5807	29.5636	39.5978	0.191401	0.390382	-0.00758081	0.0592975	0.146465	0.937367	-0.059785	-0.155534	0.0359642	0.21966	0.401897	0.243709	0.0860064	-0.0151819	0.187195	0.0952861	0.301739	0.525003
Small HDL (average diameter 8.7 nm)
Phospholipids to total lipids ratio in small HDL	%	25.5038	22.0934	28.9142	22.4794	17.2239	27.7349	-0.108594	0.187459	-0.404646	0.470301	0.667611	0.0244208	-0.11534	-0.255882	0.025203	0.107169	0.284632	0.14706	-0.0669709	-0.215497	0.0815552	0.374971	0.597535	0.0458232	30.4902	26.151	34.8294	21.9318	13.2848	30.5789	-0.390125	0.0477374	-0.827988	0.0802521	0.158663	16.8041	12.0884	21.5198	23.1834	18.0546	28.3122	0.312023	0.666481	-0.0424357	0.0835712	0.665874
Cholesterol to total lipids ratio in small HDL	%	-45.8023	-50.7577	-40.8469	-48.8811	-55.9695	-41.7927	-0.137773	0.128599	-0.404145	0.308972	0.492362	0.164852	0.104684	-0.0222603	0.231629	0.105492	0.292769	0.119583	-0.0656517	-0.199807	0.068504	0.33569	0.579828	0.43106
Cholesteryl esters to total lipids ratio in small HDL	%	-41.6149	-46.1872	-37.0426	-45.3931	-52.0168	-38.7695	-0.16192	0.0978433	-0.421683	0.22043	0.383424	0.262887	0.0914328	-0.0328948	0.215761	0.148564	0.333594	0.177805	-0.0632558	-0.194646	0.0681343	0.343566	0.577284	0.748894
Free cholesterol to total lipids ratio in small HDL	%	-4.18737	-5.61654	-2.7582	-3.48802	-5.25349	-1.72255	0.047759	0.330758	-0.23524	0.739627	0.861735	0.163935	0.0785054	-0.0564966	0.213508	0.25286	0.427783	0.219299	-0.0277472	-0.170418	0.114924	0.701735	0.813749	0.0658705
Triglycerides to total lipids ratio in small HDL	%	20.2985	17.9622	22.6348	26.4017	22.5958	30.2076	0.339094	0.545238	0.13295	0.00138547	0.0110391	0.611193	-0.0472849	-0.146948	0.052378	0.350599	0.534555	0.297714	0.177772	0.0724482	0.283097	0.00104169	0.0428829	0.175206
Values are geometric means with 95% confidence intervals. Differences between muscle and liver IR were tested using ANCOVA with adjustment for age, sex, centre, BMI, and waist-to-hip ratio. Associations between MISI/HIRI and plasma metabolites were tested using linear regression analyses with adjustment for age, sex, centre, BMI, waist-to-hip ratio and HIRI/MISI.
[truncated: 18 more columns]

## Sheet: Table S4
Table S4. Postprandial plasma metabolite responses in muscle (muscle IR) and liver insulin resistance (liver IR)
			Absolute metabolite values (geometric mean)						Postprandial response (postprandial value - fasting)
			MIR			LIR			MIR			LIR
		Timepoint (min)	Mean	95% CI		Mean	95% CI		Mean	95% CI		Mean	95% CI
Cholesterol
Total cholesterol	mmol/L	0	5.05371	4.89865	5.21369	5.16013	4.95764	5.37089	0	0	0	0	0	0
Total cholesterol	mmol/L	30	5.15134	4.98502	5.32321	5.31975	5.10746	5.54086	0.107417	0.0710755	0.143759	0.132945	0.0878382	0.178051
Total cholesterol	mmol/L	60	5.0547	4.89835	5.21604	5.17533	4.97496	5.38377	-0.00183003	-0.0430639	0.0394039	0.0253005	-0.0219329	0.072534
Total cholesterol	mmol/L	120	5.0243	4.86981	5.18369	5.14605	4.94774	5.3523	-0.0289745	-0.0710344	0.0130854	0.00922626	-0.0447202	0.0631727
Total cholesterol	mmol/L	240	5.03367	4.87449	5.19804	5.2058	5.00717	5.41231	-0.0230784	-0.0750522	0.0288955	-0.00571301	-0.0815853	0.0701593
Total cholesterol minus HDL-C	mmol/L	0	3.8391	3.69068	3.99348	3.97685	3.78065	4.18323	0	0	0	0	0	0
Total cholesterol minus HDL-C	mmol/L	30	3.91183	3.75405	4.07625	4.10921	3.90114	4.32837	0.0867375	0.0572515	0.116223	0.118072	0.0826352	0.153509
Total cholesterol minus HDL-C	mmol/L	60	3.84712	3.69711	4.00321	4.01371	3.81802	4.21942	0.00492905	-0.0286255	0.0384836	0.0496469	0.013359	0.0859347
Total cholesterol minus HDL-C	mmol/L	120	3.82845	3.67899	3.98398	3.98496	3.79486	4.18459	-0.0122261	-0.0457715	0.0213193	0.0298708	-0.0109034	0.0706451
Total cholesterol minus HDL-C	mmol/L	240	3.81559	3.66503	3.97233	4.00845	3.81525	4.21143	-0.0310876	-0.0722783	0.0101032	-0.00975525	-0.0713944	0.0518839
Remnant cholesterol	mmol/L	0	1.77938	1.7098	1.85178	1.84375	1.75238	1.93987	0	0	0	0	0	0
Remnant cholesterol	mmol/L	30	1.81168	1.73744	1.8891	1.89226	1.79615	1.99352	0.038718	0.0239447	0.0534914	0.041538	0.0247724	0.0583036
Remnant cholesterol	mmol/L	60	1.78095	1.71058	1.85422	1.85033	1.76059	1.94465	0.00138246	-0.0140091	0.016774	0.0150547	-0.00257012	0.0326796
Remnant cholesterol	mmol/L	120	1.7921	1.72188	1.86519	1.83822	1.75296	1.92763	0.0126667	-0.00413371	0.0294671	-0.000522022	-0.0222106	0.0211666
Remnant cholesterol	mmol/L	240	1.81503	1.74531	1.88754	1.88807	1.80215	1.97809	0.0305273	0.010492	0.0505626	0.0215335	-0.00732528	0.0503924
VLDL cholesterol	mmol/L	0	0.838498	0.797109	0.882036	0.890912	0.835334	0.950188	0	0	0	0	0	0
VLDL cholesterol	mmol/L	30	0.850305	0.806412	0.896587	0.912844	0.853417	0.97641	0.0159462	0.00809568	0.0237967	0.0201332	0.0110562	0.0292102
VLDL cholesterol	mmol/L	60	0.835487	0.793909	0.879243	0.895099	0.839417	0.954474	-0.00372033	-0.0114952	0.00405457	0.00975941	-3.75995e-05	0.0195564
VLDL cholesterol	mmol/L	120	0.844583	0.803265	0.888027	0.896983	0.845331	0.951792	0.00457448	-0.004168	0.013317	0.00847926	-0.00359376	0.0205523
VLDL cholesterol	mmol/L	240	0.871928	0.83082	0.915069	0.945127	0.892524	1.00083	0.0285143	0.0172616	0.039767	0.0404577	0.0249464	0.055969
Clinical LDL cholesterol	mmol/L	0	3.01443	2.88601	3.14857	3.1137	2.9461	3.29084	0	0	0	0	0	0
Clinical LDL cholesterol	mmol/L	30	3.07742	2.94028	3.22096	3.22849	3.05087	3.41644	0.0770356	0.0507691	0.103302	0.103805	0.0706969	0.136913
Clinical LDL cholesterol	mmol/L	60	3.01492	2.88453	3.1512	3.14059	2.9741	3.31641	-0.00165017	-0.0323721	0.0290717	0.0340209	-0.000315263	0.068357
Clinical LDL cholesterol	mmol/L	120	2.96076	2.83094	3.09654	3.07432	2.91114	3.24665	-0.0533017	-0.0838399	-0.0227636	-0.0193313	-0.0573382	0.0186757
Clinical LDL cholesterol	mmol/L	240	2.87561	2.74469	3.01278	3.01152	2.84289	3.19015	-0.140485	-0.177466	-0.103503	-0.129254	-0.185493	-0.0730152
LDL cholesterol	mmol/L	0	2.05667	1.97556	2.14112	2.13038	2.02331	2.24311	0	0	0	0	0	0
LDL cholesterol	mmol/L	30	2.09694	2.01105	2.1865	2.21368	2.09897	2.33466	0.0480194	0.0292702	0.0667687	0.076534	0.0540362	0.0990319
LDL cholesterol	mmol/L	60	2.06286	1.98073	2.1484	2.16061	2.05227	2.27467	0.00354659	-0.0193577	0.0264509	0.0345921	0.011841	0.0573433
LDL cholesterol	mmol/L	120	2.03268	1.95081	2.11798	2.14351	2.03595	2.25676	-0.0248928	-0.0470433	-0.00274225	0.0303929	0.00294451	0.0578412
LDL cholesterol	mmol/L	240	1.99586	1.91174	2.08368	2.11611	2.00554	2.23279	-0.0616148	-0.089681	-0.0335487	-0.0312888	-0.0704359	0.00785837
HDL cholesterol	mmol/L	0	1.16976	1.12575	1.21549	1.13532	1.08055	1.19287	0	0	0	0	0	0
HDL cholesterol	mmol/L	30	1.19229	1.14495	1.24158	1.15924	1.10156	1.21994	0.0206797	0.0109278	0.0304315	0.0148726	-0.00604351	0.0357888
HDL cholesterol	mmol/L	60	1.16269	1.11847	1.20865	1.11417	1.05944	1.17174	-0.00675908	-0.0172765	0.00375838	-0.0243463	-0.0499218	0.00122908
HDL cholesterol	mmol/L	120	1.14961	1.1057	1.19526	1.11646	1.06108	1.17473	-0.0167484	-0.0285403	-0.00495646	-0.0206446	-0.0431104	0.00182126
HDL cholesterol	mmol/L	240	1.17328	1.12743	1.22101	1.15341	1.10006	1.20936	0.0080092	-0.00594731	0.0219657	0.00404224	-0.0212286	0.0293131
Cholesteryl esters
Total esterified cholesterol	mmol/L	0	3.65306	3.54224	3.76735	3.7216	3.57733	3.8717	0	0	0	0	0	0
Total esterified cholesterol	mmol/L	30	3.72527	3.60629	3.84817	3.83826	3.68676	3.99599	0.0791315	0.052221	0.106042	0.0974871	0.0635006	0.131474
Total esterified cholesterol	mmol/L	60	3.65486	3.54323	3.77	3.73265	3.58968	3.88132	-0.000506979	-0.0312938	0.0302798	0.0175037	-0.0180786	0.053086
Total esterified cholesterol	mmol/L	120	3.62726	3.51713	3.74085	3.70711	3.56557	3.85427	-0.0254499	-0.0566787	0.00577877	0.00172362	-0.038173	0.0416203
Total esterified cholesterol	mmol/L	240	3.62164	3.5079	3.73907	3.73452	3.59261	3.88204	-0.0330555	-0.0714258	0.0053147	-0.0237428	-0.0798077	0.032322
Cholesteryl esters in VLDL	mmol/L	0	0.481753	0.459005	0.505629	0.509353	0.479041	0.541584	0	0	0	0	0	0
Cholesteryl esters in VLDL	mmol/L	30	0.489123	0.464783	0.514738	0.521744	0.489352	0.556281	0.00993607	0.00520616	0.014666	0.0104568	0.00510608	0.0158074
Cholesteryl esters in VLDL	mmol/L	60	0.478111	0.455201	0.502174	0.506532	0.47678	0.538141	-0.0036811	-0.00823018	0.000867987	0.00014229	-0.00515371	0.00543829
Cholesteryl esters in VLDL	mmol/L	120	0.476826	0.45383	0.500987	0.501029	0.473468	0.530194	-0.00484294	-0.00999253	0.000306658	-0.00772218	-0.0151359	-0.000308441
Cholesteryl esters in VLDL	mmol/L	240	0.480848	0.458539	0.504242	0.51769	0.489996	0.546949	-0.00309283	-0.00949637	0.00331071	0.000729533	-0.00822169	0.00968076
Cholesteryl esters in LDL	mmol/L	0	1.51499	1.4541	1.57843	1.57445	1.49346	1.65983	0	0	0	0	0	0
Cholesteryl esters in LDL	mmol/L	30	1.54479	1.48049	1.61187	1.63814	1.55121	1.72993	0.0352638	0.02089	0.0496377	0.0589946	0.0420204	0.0759688
Cholesteryl esters in LDL	mmol/L	60	1.52072	1.45906	1.58498	1.6002	1.51765	1.68724	0.00360592	-0.0139265	0.0211384	0.0295294	0.0123358	0.0467229
Cholesteryl esters in LDL	mmol/L	120	1.50564	1.44371	1.57024	1.60162	1.51869	1.68909	-0.00981478	-0.0271767	0.00754712	0.041726	0.0196709	0.063781
Cholesteryl esters in LDL	mmol/L	240	1.49235	1.4282	1.55939	1.59398	1.50841	1.6844	-0.0225568	-0.0444718	-0.000641859	0.00787114	-0.0223474	0.0380897
Cholesteryl esters in HDL	mmol/L	0	0.901705	0.866884	0.937925	0.873884	0.830725	0.919286	0	0	0	0	0	0
Cholesteryl esters in HDL	mmol/L	30	0.919304	0.881892	0.958304	0.891095	0.845272	0.939403	0.0160055	0.00823261	0.0237785	0.0107756	-0.00558803	0.0271393
Cholesteryl esters in HDL	mmol/L	60	0.89488	0.859966	0.931211	0.854673	0.811238	0.900434	-0.00672001	-0.0151619	0.00172188	-0.0215831	-0.0415205	-0.0016457
Cholesteryl esters in HDL	mmol/L	120	0.880804	0.846292	0.916723	0.852405	0.808998	0.898141	-0.01848	-0.0279409	-0.00901912	-0.0233419	-0.0406871	-0.00599675
Cholesteryl esters in HDL	mmol/L	240	0.891879	0.856099	0.929155	0.874752	0.833081	0.918507	-0.00646106	-0.0172749	0.00435279	-0.00990175	-0.0295875	0.00978398
Free cholesterol
Total free cholesterol	mmol/L	0	1.39974	1.35469	1.44628	1.43762	1.37844	1.49934	0	0	0	0	0	0
Total free cholesterol	mmol/L	30	1.4251	1.37691	1.47497	1.48046	1.41855	1.54508	0.0282856	0.0186256	0.0379457	0.0354575	0.0239126	0.0470025
Total free cholesterol	mmol/L	60	1.39896	1.35346	1.446	1.44177	1.38337	1.50264	-0.00132305	-0.0120389	0.00939277	0.0077968	-0.00428918	0.0198828
Total free cholesterol	mmol/L	120	1.39625	1.35121	1.44279	1.43822	1.38066	1.49819	-0.00352451	-0.0146342	0.00758514	0.00750264	-0.00691824	0.0219235
Total free cholesterol	mmol/L	240	1.41124	1.3651	1.45894	1.47053	1.41289	1.53052	0.00997719	-0.00402387	0.0239782	0.0180298	-0.00228507	0.0383447
Free cholesterol in VLDL	mmol/L	0	0.354965	0.335575	0.375476	0.380157	0.354168	0.408053	0	0	0	0	0	0
Free cholesterol in VLDL	mmol/L	30	0.359448	0.339165	0.380943	0.389692	0.361908	0.419608	0.00601012	0.00270916	0.00931108	0.00967644	0.00560644	0.0137464
Free cholesterol in VLDL	mmol/L	60	0.355778	0.336433	0.376235	0.387096	0.360366	0.415809	-3.92341e-05	-0.00350823	0.00342976	0.00961712	0.00460092	0.0146333
Free cholesterol in VLDL	mmol/L	120	0.36615	0.347039	0.386313	0.394501	0.369488	0.421209	0.00941742	0.0053508	0.013484	0.0162014	0.0107558	0.0216471
Free cholesterol in VLDL	mmol/L	240	0.389404	0.369762	0.41009	0.425724	0.399645	0.453505	0.0316071	0.0260161	0.0371982	0.0397282	0.0318176	0.0476387
Free cholesterol in LDL	mmol/L	0	0.540647	0.5197	0.562438	0.555006	0.528139	0.583239	0	0	0	0	0	0
Free cholesterol in LDL	mmol/L	30	0.55106	0.528692	0.574373	0.574566	0.545932	0.604702	0.0127556	0.00821064	0.0173006	0.0175394	0.0117723	0.0233066
Free cholesterol in LDL	mmol/L	60	0.541059	0.51982	0.563166	0.559367	0.53269	0.587381	-5.93221e-05	-0.00560768	0.00548903	0.00506277	-0.000935787	0.0110613
Free cholesterol in LDL	mmol/L	120	0.52588	0.505177	0.547432	0.540507	0.514685	0.567624	-0.015078	-0.0205538	-0.00960215	-0.0113331	-0.0184472	-0.004219
Free cholesterol in LDL	mmol/L	240	0.502036	0.481125	0.523857	0.52029	0.493689	0.548324	-0.039058	-0.046195	-0.0319211	-0.0391599	-0.0498986	-0.0284212
Free cholesterol in HDL	mmol/L	0	0.26742	0.257782	0.277419	0.260941	0.248881	0.273586	0	0	0	0	0	0
Free cholesterol in HDL	mmol/L	30	0.27239	0.26205	0.283137	0.26755	0.255162	0.280539	0.00467411	0.00258552	0.00676271	0.00409702	-0.000549307	0.00874334
Free cholesterol in HDL	mmol/L	60	0.267223	0.257494	0.277319	0.258917	0.247087	0.271313	-3.90649e-05	-0.00224582	0.00216769	-0.00276323	-0.00847151	0.00294505
Free cholesterol in HDL	mmol/L	120	0.268235	0.258431	0.27841	0.263521	0.25107	0.27659	0.00173166	-0.000781483	0.00424479	0.00269735	-0.0025458	0.0079405
Free cholesterol in HDL	mmol/L	240	0.280767	0.270246	0.291698	0.278096	0.265875	0.290878	0.0144703	0.011062	0.0178785	0.013944	0.00810244	0.0197855
Triglycerides
Total triglycerides	mmol/L	0	1.60456	1.50181	1.71434	1.72951	1.59741	1.87254	0	0	0	0	0	0
Total triglycerides	mmol/L	30	1.61764	1.51443	1.72788	1.77915	1.63743	1.93313	0.0126731	-0.00507392	0.0304202	0.0576404	0.0360043	0.0792765
Total triglycerides	mmol/L	60	1.65513	1.55467	1.76209	1.83419	1.69139	1.98905	0.0375705	0.0149434	0.0601976	0.119403	0.0869146	0.151891
Total triglycerides	mmol/L	120	1.82935	1.72571	1.93921	2.03241	1.88369	2.19287	0.205137	0.172426	0.237848	0.330356	0.279969	0.380743
Total triglycerides	mmol/L	240	2.1399	2.01992	2.267	2.3522	2.18193	2.53577	0.526608	0.476715	0.5765	0.622907	0.546186	0.699628
Triglycerides in VLDL	mmol/L	0	1.21463	1.12193	1.315	1.32856	1.20804	1.46109	0	0	0	0	0	0
Triglycerides in VLDL	mmol/L	30	1.22126	1.12852	1.32163	1.3646	1.23511	1.50767	0.0064722	-0.00877215	0.0217165	0.0469783	0.0274973	0.0664593
Triglycerides in VLDL	mmol/L	60	1.26422	1.1744	1.36091	1.42664	1.29507	1.57158	0.0334482	0.0136385	0.053258	0.110885	0.0795527	0.142218
Triglycerides in VLDL	mmol/L	120	1.42366	1.33063	1.5232	1.60157	1.46552	1.75024	0.184621	0.155429	0.213813	0.296486	0.251206	0.341766
Triglycerides in VLDL	mmol/L	240	1.70563	1.59804	1.82045	1.89056	1.73525	2.05977	0.474879	0.429804	0.519955	0.560616	0.490573	0.63066
Triglycerides in LDL	mmol/L	0	0.143062	0.137363	0.148997	0.148853	0.141812	0.156243	0	0	0	0	0	0
Triglycerides in LDL	mmol/L	30	0.145612	0.139878	0.151581	0.154467	0.146877	0.162449	0.00233104	0.000798572	0.00386351	0.00487786	0.00308859	0.00666713
Triglycerides in LDL	mmol/L	60	0.144276	0.138603	0.150181	0.151604	0.14433	0.159244	0.00104368	-0.000652715	0.00274007	0.00347204	0.00183028	0.0051138
Triglycerides in LDL	mmol/L	120	0.148465	0.142727	0.154433	0.159518	0.151613	0.167835	0.00523481	0.00328868	0.00718094	0.012119	0.00940518	0.0148328
Triglycerides in LDL	mmol/L	240	0.15722	0.150607	0.164123	0.169205	0.160561	0.178314	0.0147882	0.0116921	0.0178844	0.0203381	0.0165349	0.0241414
Triglycerides in HDL	mmol/L	0	0.131303	0.125853	0.136991	0.133955	0.126875	0.141431	0	0	0	0	0	0
Triglycerides in HDL	mmol/L	30	0.134213	0.128672	0.139994	0.137732	0.130256	0.145637	0.0025495	0.0011696	0.0039294	0.00336166	0.00112794	0.00559538
Triglycerides in HDL	mmol/L	60	0.134476	0.129143	0.14003	0.137505	0.130448	0.144943	0.0028443	0.00126244	0.00442616	0.00447143	0.00208555	0.00685731
Triglycerides in HDL	mmol/L	120	0.146174	0.140794	0.151759	0.152377	0.144576	0.160598	0.0143959	0.0122431	0.0165487	0.0183985	0.0146003	0.0221967
Triglycerides in HDL	mmol/L	240	0.163597	0.15747	0.169961	0.170391	0.161507	0.179764	0.0322612	0.0289547	0.0355676	0.0357545	0.0309954	0.0405136
Phospholipids
Total phospholipids in lipoprotein particles	mmol/L	0	3.04119	2.96742	3.1168	3.06943	2.97251	3.16952	0	0	0	0	0	0
Total phospholipids in lipoprotein particles	mmol/L	30	3.09427	3.01582	3.17477	3.1478	3.04759	3.2513	0.0535888	0.0352725	0.071905	0.0627031	0.0355617	0.0898446
Total phospholipids in lipoprotein particles	mmol/L	60	3.04867	2.975	3.12417	3.07961	2.98373	3.17856	0.00598151	-0.013996	0.025959	0.0163957	-0.0131643	0.0459557
Total phospholipids in lipoprotein particles	mmol/L	120	3.08509	3.01075	3.16127	3.1319	3.03285	3.23419	0.0455093	0.0240062	0.0670124	0.072629	0.0379508	0.107307
Total phospholipids in lipoprotein particles	mmol/L	240	3.20105	3.12048	3.2837	3.27901	3.17926	3.3819	0.161629	0.133205	0.190054	0.182251	0.139002	0.225499
Phospholipids in VLDL	mmol/L	0	0.573898	0.541856	0.607836	0.616731	0.573998	0.662647	0	0	0	0	0	0
Phospholipids in VLDL	mmol/L	30	0.580717	0.547379	0.616086	0.632635	0.586849	0.681995	0.00893112	0.00372377	0.0141385	0.0166615	0.010491	0.022832
Phospholipids in VLDL	mmol/L	60	0.579169	0.547116	0.6131	0.632751	0.588324	0.680532	0.00365584	-0.00200936	0.00932103	0.0208564	0.0126373	0.0290754
Phospholipids in VLDL	mmol/L	120	0.607738	0.575759	0.641494	0.659864	0.617093	0.705599	0.0307483	0.023744	0.0377527	0.0474572	0.0376468	0.0572676
Phospholipids in VLDL	mmol/L	240	0.659055	0.625322	0.694609	0.723252	0.677558	0.772028	0.0814623	0.0716103	0.0913144	0.0991613	0.0846205	0.113702
Phospholipids in LDL	mmol/L	0	0.702209	0.676775	0.728599	0.723743	0.690703	0.758363	0	0	0	0	0	0
Phospholipids in LDL	mmol/L	30	0.714484	0.687656	0.742359	0.747871	0.712673	0.784807	0.0145975	0.00911367	0.0200813	0.0219351	0.0148448	0.0290255
Phospholipids in LDL	mmol/L	60	0.703777	0.678153	0.73037	0.73096	0.697918	0.765567	0.00075241	-0.00586912	0.00737394	0.00878254	0.00157048	0.0159946
Phospholipids in LDL	mmol/L	120	0.695255	0.669935	0.721531	0.722118	0.689721	0.756037	-0.00752757	-0.0138127	-0.00124242	0.00274886	-0.00495069	0.0104484
Phospholipids in LDL	mmol/L	240	0.683139	0.657063	0.71025	0.714271	0.680543	0.749671	-0.0196196	-0.027852	-0.0113871	-0.0147253	-0.0261961	-0.00325446
Phospholipids in HDL	mmol/L	0	1.4054	1.36229	1.44987	1.3612	1.30567	1.4191	0	0	0	0	0	0
Phospholipids in HDL	mmol/L	30	1.43113	1.38493	1.47888	1.38836	1.33066	1.44855	0.0232058	0.0141214	0.0322902	0.0177377	-0.00572026	0.0411956
Phospholipids in HDL	mmol/L	60	1.40747	1.36404	1.45229	1.35121	1.29674	1.40797	0.0023302	-0.0071816	0.011842	-0.0119247	-0.0403545	0.0165051
Phospholipids in HDL	mmol/L	120	1.42623	1.38164	1.47226	1.3922	1.33462	1.45228	0.0249846	0.0138193	0.0361499	0.028072	0.00156277	0.0545813
Phospholipids in HDL	mmol/L	240	1.50717	1.46009	1.55576	1.48319	1.42723	1.54135	0.106388	0.091219	0.121556	0.106445	0.0773082	0.135582
Total lipids
Total lipids in lipoprotein particles	mmol/L	0	9.78305	9.49005	10.0851	10.029	9.64062	10.4329	0	0	0	0	0	0
Total lipids in lipoprotein particles	mmol/L	30	9.9475	9.64167	10.263	10.322	9.91509	10.7457	0.173679	0.10798	0.239378	0.253288	0.173593	0.332983
Total lipids in lipoprotein particles	mmol/L	60	9.83599	9.54438	10.1365	10.1624	9.76869	10.572	0.041722	-0.0342985	0.117743	0.161099	0.0781449	0.244053
Total lipids in lipoprotein particles	mmol/L	120	10.0103	9.71541	10.314	10.3825	9.98667	10.7941	0.221672	0.140906	0.302437	0.412211	0.299548	0.524874
Total lipids in lipoprotein particles	mmol/L	240	10.4495	10.1283	10.7808	10.915	10.4989	11.3476	0.665158	0.556029	0.774287	0.799444	0.642324	0.956565
Total lipids in VLDL	mmol/L	0	2.65086	2.49074	2.82126	2.85567	2.64321	3.08519	0	0	0	0	0	0
Total lipids in VLDL	mmol/L	30	2.67464	2.51041	2.84962	2.9304	2.70242	3.1776	0.0313495	0.00642013	0.0562789	0.083773	0.053187	0.114359
Total lipids in VLDL	mmol/L	60	2.69783	2.53921	2.86635	2.97331	2.74774	3.2174	0.0333837	0.00328761	0.0634798	0.141501	0.0958439	0.187158
Total lipids in VLDL	mmol/L	120	2.89377	2.73378	3.06313	3.17675	2.95378	3.41655	0.219944	0.179826	0.260061	0.352422	0.293472	0.411372
Total lipids in VLDL	mmol/L	240	3.2543	3.0785	3.44014	3.5782	3.33191	3.84269	0.584856	0.524579	0.645133	0.700235	0.608947	0.791523
Total lipids in LDL	mmol/L	0	2.90393	2.79302	3.01923	3.00531	2.86009	3.15791	0	0	0	0	0	0
Total lipids in LDL	mmol/L	30	2.95907	2.842	3.08096	3.11848	2.96308	3.28203	0.064948	0.0394975	0.0903985	0.103347	0.0724742	0.13422
Total lipids in LDL	mmol/L	60	2.91302	2.80104	3.02948	3.04555	2.89889	3.19963	0.00534268	-0.0255604	0.0362458	0.0468467	0.0157928	0.0779007
Total lipids in LDL	mmol/L	120	2.87853	2.76704	2.99452	3.02798	2.88251	3.18079	-0.0271855	-0.0567562	0.00238515	0.0452607	0.00886595	0.0816555
Total lipids in LDL	mmol/L	240	2.83859	2.72331	2.95874	3.00295	2.85293	3.16086	-0.0664462	-0.104706	-0.0281863	-0.0256759	-0.077947	0.0265952
Total lipids in HDL	mmol/L	0	2.71382	2.62683	2.80369	2.63714	2.52631	2.75283	0	0	0	0	0	0
Total lipids in HDL	mmol/L	30	2.76522	2.67188	2.86183	2.69275	2.57732	2.81334	0.046435	0.0274558	0.0654141	0.035972	-0.00972574	0.0816697
Total lipids in HDL	mmol/L	60	2.71172	2.62422	2.80213	2.60981	2.5004	2.72401	-0.00158458	-0.0217147	0.0185455	-0.0317996	-0.0874062	0.0238069
Total lipids in HDL	mmol/L	120	2.7285	2.63948	2.82052	2.66775	2.55363	2.78698	0.0226322	-0.000373322	0.0456377	0.025826	-0.0249171	0.076569
Total lipids in HDL	mmol/L	240	2.85083	2.75681	2.94805	2.81436	2.70427	2.92893	0.146658	0.116648	0.176668	0.146242	0.0904767	0.202007
Lipoprotein particle concentrations
Total concentration of lipoprotein particles	mmol/L	0	0.0165812	0.016206	0.0169651	0.016456	0.0159749	0.0169517	0	0	0	0	0	0
Total concentration of lipoprotein particles	mmol/L	30	0.0168968	0.0164986	0.0173047	0.0168773	0.0163711	0.017399	0.000300832	0.000179061	0.000422602	0.000342679	0.000136527	0.000548831
Total concentration of lipoprotein particles	mmol/L	60	0.0165792	0.0162153	0.0169513	0.0164014	0.0159252	0.0168919	-2.12572e-05	-0.000162346	0.000119831	-5.14058e-05	-0.000271736	0.000168924
Total concentration of lipoprotein particles	mmol/L	120	0.0164441	0.01608	0.0168164	0.0164339	0.0159511	0.0169313	-0.000133103	-0.00027546	9.25359e-06	-1.47719e-05	-0.00023888	0.000209336
Total concentration of lipoprotein particles	mmol/L	240	0.0166431	0.0162477	0.0170482	0.0167284	0.0162597	0.0172107	8.43281e-05	-9.45736e-05	0.00026323	0.000120092	-0.000150421	0.000390606
Concentration of VLDL particles	mmol/L	0	0.000169971	0.000162138	0.000178182	0.00018069	0.000170442	0.000191555	0	0	0	0	0	0
Concentration of VLDL particles	mmol/L	30	0.00017185	0.000163739	0.000180363	0.000185806	0.000174739	0.000197574	2.42333e-06	9.65236e-07	3.88142e-06	4.73512e-06	2.94681e-06	6.52342e-06
Concentration of VLDL particles	mmol/L	60	0.000170325	0.000162485	0.000178544	0.000183062	0.000172586	0.000194174	8.51643e-09	-1.71892e-06	1.73596e-06	3.43752e-06	1.39183e-06	5.4832e-06
Concentration of VLDL particles	mmol/L	120	0.000172658	0.000165028	0.000180639	0.000185821	0.000176104	0.000196075	1.96862e-06	1.67626e-07	3.7696e-06	5.87375e-06	3.43708e-06	8.31042e-06
Concentration of VLDL particles	mmol/L	240	0.000179961	0.000172153	0.000188123	0.000194876	0.000185006	0.000205272	8.93034e-06	6.31004e-06	1.15506e-05	1.16943e-05	8.08368e-06	1.5305e-05
Concentration of LDL particles	mmol/L	0	0.00139945	0.00134821	0.00145264	0.00145878	0.00139116	0.00152968	0	0	0	0	0	0
Concentration of LDL particles	mmol/L	30	0.00141727	0.00136309	0.00147361	0.00150041	0.00142786	0.00157665	2.30297e-05	1.40718e-05	3.19876e-05	3.70498e-05	2.52994e-05	4.88002e-05
Concentration of LDL particles	mmol/L	60	0.00139577	0.00134416	0.00144936	0.00146689	0.0013986	0.00153851	-4.8495e-06	-1.50633e-05	5.36426e-06	1.239e-05	5.19411e-07	2.42607e-05
Concentration of LDL particles	mmol/L	120	0.00137923	0.00132775	0.00143271	0.00144962	0.00138325	0.00151917	-2.08554e-05	-3.11867e-05	-1.0524e-05	1.04199e-06	-1.26394e-05	1.47234e-05
Concentration of LDL particles	mmol/L	240	0.00136599	0.00131419	0.00141983	0.00145137	0.00138312	0.00152299	-3.60648e-05	-4.95864e-05	-2.25432e-05	-1.70984e-05	-3.77766e-05	3.57978e-06
Concentration of HDL particles	mmol/L	0	0.0146246	0.0142705	0.0149875	0.0144165	0.0139651	0.0148825	0	0	0	0	0	0
Concentration of HDL particles	mmol/L	30	0.0149111	0.0145356	0.0152963	0.0147807	0.0143035	0.0152739	0.000267672	0.000154474	0.000380869	0.00029571	9.27521e-05	0.000498667
Concentration of HDL particles	mmol/L	60	0.014624	0.0142802	0.014976	0.0143522	0.0139046	0.0148141	-1.88384e-05	-0.000149644	0.000111967	-6.93674e-05	-0.000288756	0.000150021
Concentration of HDL particles	mmol/L	120	0.014496	0.0141515	0.0148489	0.0144017	0.0139491	0.0148689	-0.000122999	-0.000255389	9.39162e-06	-2.30624e-05	-0.000240366	0.000194242
Concentration of HDL particles	mmol/L	240	0.0147056	0.0143337	0.0150873	0.0146861	0.0142478	0.0151379	0.000106471	-5.93973e-05	0.00027234	0.000127976	-0.000127852	0.000383804
Lipoprotein particle sizes
Average diameter for VLDL particles	nm	0	39.7215	39.4949	39.9495	39.8968	39.6241	40.1714	0	0	0	0	0	0
Average diameter for VLDL particles	nm	30	39.7016	39.4753	39.9292	39.9073	39.6334	40.183	-0.013184	-0.0461247	0.0197567	0.0405024	-0.00660006	0.0876048
Average diameter for VLDL particles	nm	60	39.8193	39.6076	40.0322	40.1302	39.8531	40.4091	0.0896479	0.0403256	0.13897	0.233429	0.155037	0.311821
Average diameter for VLDL particles	nm	120	40.1984	39.9885	40.4094	40.4943	40.2229	40.7675	0.456949	0.382364	0.531535	0.627727	0.530421	0.725034
Average diameter for VLDL particles	nm	240	40.7395	40.5209	40.9593	40.9876	40.6922	41.2852	0.996069	0.892959	1.09918	1.05932	0.937049	1.1816
Average diameter for LDL particles	nm	0	23.918	23.9043	23.9318	23.9058	23.8872	23.9245	0	0	0	0	0	0
Average diameter for LDL particles	nm	30	23.9143	23.8996	23.929	23.9023	23.8847	23.9199	-0.00243362	-0.00930258	0.00443534	-0.00451958	-0.0142371	0.0051979
Average diameter for LDL particles	nm	60	23.9074	23.8919	23.923	23.8912	23.872	23.9103	-0.0106137	-0.0197536	-0.0014737	-0.0142168	-0.0256858	-0.00274772
Average diameter for LDL particles	nm	120	23.8803	23.8633	23.8973	23.8457	23.8196	23.8719	-0.0372291	-0.0490831	-0.025375	-0.0620702	-0.0802573	-0.0438831
Average diameter for LDL particles	nm	240	23.8378	23.8161	23.8596	23.8074	23.7741	23.8407	-0.0796101	-0.0949647	-0.0642554	-0.0966734	-0.124394	-0.0689529
Average diameter for HDL particles	nm	0	9.5297	9.50068	9.55881	9.51024	9.47244	9.54819	0	0	0	0	0	0
Average diameter for HDL particles	nm	30	9.53286	9.50261	9.56321	9.50687	9.46861	9.54528	0.000300439	-0.0026691	0.00326998	-0.0096651	-0.0197764	0.000446204
Average diameter for HDL particles	nm	60	9.52391	9.49408	9.55383	9.4932	9.45469	9.53187	-0.00476911	-0.0089326	-0.000605633	-0.0189546	-0.0319594	-0.00594984
Average diameter for HDL particles	nm	120	9.53922	9.50888	9.56967	9.51385	9.47416	9.55371	0.0121034	0.00741843	0.0167884	0.0009629	-0.0102395	0.0121653
Average diameter for HDL particles	nm	240	9.57688	9.54599	9.60787	9.56294	9.52306	9.60299	0.0491821	0.0430469	0.0553173	0.0493279	0.0360262	0.0626295
Other lipids
Phosphoglycerides	mmol/L	0	2.36177	2.30046	2.42472	2.37335	2.29209	2.4575	0	0	0	0	0	0
Phosphoglycerides	mmol/L	30	2.41524	2.35067	2.48159	2.44145	2.3591	2.52668	0.0522641	0.0360376	0.0684906	0.0550743	0.0282673	0.0818814
Phosphoglycerides	mmol/L	60	2.37946	2.31847	2.44206	2.39078	2.31141	2.47289	0.0162773	-0.00143057	0.0339852	0.0215613	-0.00763977	0.0507623
Phosphoglycerides	mmol/L	120	2.42043	2.35829	2.4842	2.44819	2.36405	2.53532	0.0602333	0.0408902	0.0795764	0.0811347	0.0487915	0.113478
Phosphoglycerides	mmol/L	240	2.52571	2.45694	2.5964	2.57629	2.49224	2.66319	0.167394	0.141647	0.193142	0.177499	0.137628	0.21737
Ratio of triglycerides to phosphoglycerides	ratio	0	0.679387	0.640393	0.720757	0.72872	0.680752	0.780067	0	0	0	0	0	0
Ratio of triglycerides to phosphoglycerides	ratio	30	0.669762	0.630761	0.711175	0.728725	0.678352	0.78284	-0.00825046	-0.0137759	-0.00272507	0.0056688	-0.00370846	0.0150461
Ratio of triglycerides to phosphoglycerides	ratio	60	0.695591	0.657696	0.735669	0.767193	0.715742	0.822342	0.0127539	0.00552774	0.01998	0.0408858	0.0259309	0.0558408
Ratio of triglycerides to phosphoglycerides	ratio	120	0.755795	0.7179	0.79569	0.83017	0.778642	0.885108	0.0676026	0.0560558	0.0791494	0.107526	0.0909944	0.124057
Ratio of triglycerides to phosphoglycerides	ratio	240	0.847247	0.806778	0.889746	0.913019	0.857914	0.971663	0.158461	0.143746	0.173176	0.181985	0.160549	0.203421
Total cholines	mmol/L	0	2.64712	2.58367	2.71213	2.66209	2.579	2.74786	0	0	0	0	0	0
Total cholines	mmol/L	30	2.70026	2.63309	2.76914	2.73331	2.64841	2.82094	0.0520746	0.0345401	0.0696091	0.0572301	0.0294197	0.0850404
Total cholines	mmol/L	60	2.65812	2.59513	2.72264	2.67079	2.58966	2.75446	0.00938182	-0.010073	0.0288366	0.0130034	-0.0169247	0.0429315
Total cholines	mmol/L	120	2.68025	2.61661	2.74544	2.71011	2.62506	2.79791	0.0346149	0.0139423	0.0552876	0.05458	0.021837	0.0873229
Total cholines	mmol/L	240	2.76231	2.69275	2.83367	2.815	2.73137	2.90119	0.117789	0.0905628	0.145015	0.126537	0.0854927	0.167582
Phosphatidylcholines	mmol/L	0	2.20732	2.14758	2.26871	2.22476	2.14671	2.30565	0	0	0	0	0	0
Phosphatidylcholines	mmol/L	30	2.25951	2.1975	2.32328	2.29471	2.21453	2.37778	0.0509155	0.0362539	0.065577	0.0588064	0.0326372	0.0849756
Phosphatidylcholines	mmol/L	60	2.24147	2.18161	2.30297	2.25845	2.18142	2.3382	0.0327024	0.0166351	0.0487698	0.0377493	0.00844257	0.067056
Phosphatidylcholines	mmol/L	120	2.27089	2.21092	2.33249	2.30006	2.22009	2.3829	0.0644754	0.0479461	0.0810047	0.0796663	0.0501806	0.109152
Phosphatidylcholines	mmol/L	240	2.33885	2.27262	2.40701	2.3802	2.30173	2.46135	0.134527	0.109961	0.159094	0.129156	0.090254	0.168058
Sphingomyelins	mmol/L	0	0.466666	0.455051	0.478579	0.468126	0.453882	0.482818	0	0	0	0	0	0
Sphingomyelins	mmol/L	30	0.474612	0.462205	0.487352	0.481214	0.466417	0.496481	0.00834295	0.00461151	0.0120744	0.0102318	0.00542427	0.0150393
Sphingomyelins	mmol/L	60	0.463932	0.452563	0.475587	0.463531	0.449595	0.477899	-0.00323843	-0.00780519	0.00132833	-0.00422017	-0.00952684	0.00108649
Sphingomyelins	mmol/L	120	0.455815	0.444647	0.467264	0.459646	0.4456	0.474134	-0.0108434	-0.0153215	-0.0063653	-0.00651355	-0.012516	-0.000511082
Sphingomyelins	mmol/L	240	0.458667	0.446849	0.470798	0.465373	0.450885	0.480326	-0.00812632	-0.0137123	-0.00254037	-0.00592799	-0.0134321	0.00157613
Apolipoproteins
Apolipoprotein B	g/L	0	0.980819	0.945267	1.01771	1.02194	0.97518	1.07093	0	0	0	0	0	0
Apolipoprotein B	g/L	30	0.994368	0.956706	1.03351	1.04911	0.999242	1.10146	0.0170113	0.0108534	0.0231691	0.0240954	0.0163473	0.0318435
Apolipoprotein B	g/L	60	0.980088	0.944174	1.01737	1.02757	0.980757	1.07661	-0.00124089	-0.00801294	0.00553116	0.00921432	0.000998144	0.0174305
Apolipoprotein B	g/L	120	0.976097	0.940383	1.01317	1.02052	0.975283	1.06785	-0.00518373	-0.01208	0.00171254	0.00425299	-0.00446646	0.0129724
Apolipoprotein B	g/L	240	0.971521	0.935692	1.00872	1.02592	0.979699	1.07433	-0.0113594	-0.0199281	-0.00279071	-0.00404426	-0.0174134	0.00932485
Apolipoprotein A1	g/L	0	1.34972	1.31584	1.38446	1.32187	1.27809	1.36714	0	0	0	0	0	0
Apolipoprotein A1	g/L	30	1.37402	1.33771	1.41132	1.34856	1.3027	1.39604	0.0219329	0.0133966	0.0304692	0.0197026	0.00094256	0.0384626
Apolipoprotein A1	g/L	60	1.3497	1.31602	1.38423	1.31259	1.26932	1.35735	-0.000452919	-0.00977306	0.00886722	-0.0101847	-0.0322502	0.0118809
Apolipoprotein A1	g/L	120	1.34963	1.31546	1.38467	1.32856	1.28388	1.37479	0.00208362	-0.00798866	0.0121559	0.00457289	-0.0157321	0.0248779
Apolipoprotein A1	g/L	240	1.38918	1.3527	1.42665	1.37728	1.33435	1.4216	0.0429521	0.030196	0.0557082	0.0427461	0.0201318	0.0653603
Ratio of apolipoprotein B to apolipoprotein A1	ratio	0	0.726686	0.694689	0.760157	0.7731	0.729042	0.81982	0	0	0	0	0	0
Ratio of apolipoprotein B to apolipoprotein A1	ratio	30	0.723692	0.690545	0.758429	0.777945	0.731464	0.827379	0.00124095	-0.00212518	0.00460708	0.00684338	-0.00255604	0.0162428
Ratio of apolipoprotein B to apolipoprotein A1	ratio	60	0.726154	0.693837	0.759976	0.782852	0.738026	0.830401	-0.000467668	-0.00415483	0.0032195	0.0124783	0.00112412	0.0238324
Ratio of apolipoprotein B to apolipoprotein A1	ratio	120	0.723235	0.690787	0.757208	0.768141	0.725695	0.81307	-0.00404119	-0.0083097	0.000227322	-7.90148e-05	-0.00995625	0.00979822
Ratio of apolipoprotein B to apolipoprotein A1	ratio	240	0.699349	0.668357	0.731777	0.74489	0.703667	0.788527	-0.0308359	-0.0358918	-0.0257801	-0.0307028	-0.04248	-0.0189256
Fatty acids
Total fatty acids	mmol/L	0	13.1886	12.7741	13.6165	13.5581	13.0041	14.1358	0	0	0	0	0	0
Total fatty acids	mmol/L	30	13.4257	12.9953	13.8704	13.926	13.3543	14.5221	0.239344	0.149389	0.329298	0.325593	0.22157	0.429616
Total fatty acids	mmol/L	60	13.2845	12.8738	13.7082	13.7968	13.2253	14.3931	0.0796077	-0.025634	0.184849	0.285548	0.166129	0.404967
Total fatty acids	mmol/L	120	13.9931	13.5562	14.4441	14.6818	14.0596	15.3316	0.807121	0.664894	0.949347	1.24189	1.01181	1.47197
Total fatty acids	mmol/L	240	15.2089	14.6967	15.7391	16.0889	15.3815	16.8288	2.06808	1.85706	2.2791	2.48285	2.16403	2.80167
Omega-3 fatty acids	mmol/L	0	0.439496	0.408958	0.472315	0.435774	0.39698	0.478359	0	0	0	0	0	0
Omega-3 fatty acids	mmol/L	30	0.454029	0.422018	0.488468	0.464361	0.42117	0.511981	0.01848	0.0130857	0.0238743	0.0264598	0.0184139	0.0345057
Omega-3 fatty acids	mmol/L	60	0.462183	0.430502	0.496196	0.466544	0.423984	0.513375	0.022331	0.0164465	0.0282155	0.036002	0.0227459	0.0492581
Omega-3 fatty acids	mmol/L	120	0.477166	0.443918	0.512903	0.482551	0.441887	0.526956	0.0406517	0.0340081	0.0472954	0.0479807	0.0387449	0.0572165
Omega-3 fatty acids	mmol/L	240	0.4708	0.435249	0.509254	0.481606	0.437318	0.530378	0.0386766	0.0293897	0.0479634	0.0465	0.0318295	0.0611705
Omega-6 fatty acids	mmol/L	0	4.92394	4.80876	5.04188	5.05863	4.89528	5.22744	0	0	0	0	0	0
Omega-6 fatty acids	mmol/L	30	5.02498	4.90237	5.15066	5.19875	5.03136	5.3717	0.100465	0.0709756	0.129954	0.124226	0.0886807	0.159772
Omega-6 fatty acids	mmol/L	60	4.9654	4.84879	5.08481	5.13416	4.96927	5.30452	0.0376772	0.00538347	0.0699709	0.0837615	0.0451787	0.122344
Omega-6 fatty acids	mmol/L	120	5.01099	4.89534	5.12938	5.17673	5.01242	5.34642	0.0853231	0.0496849	0.120961	0.13022	0.0821618	0.178278
Omega-6 fatty acids	mmol/L	240	5.0257	4.90379	5.15065	5.23926	5.07917	5.4044	0.100673	0.0561414	0.145204	0.132916	0.0668452	0.198986
Polyunsaturated fatty acids	mmol/L	0	5.38559	5.24771	5.52709	5.51933	5.33092	5.7144	0	0	0	0	0	0
Polyunsaturated fatty acids	mmol/L	30	5.50141	5.35481	5.65203	5.69006	5.49458	5.89249	0.118945	0.085297	0.152593	0.150686	0.108463	0.192909
Polyunsaturated fatty acids	mmol/L	60	5.44976	5.31026	5.59292	5.62843	5.43546	5.82825	0.0600082	0.0229339	0.0970826	0.119764	0.0715173	0.16801
Polyunsaturated fatty acids	mmol/L	120	5.51169	5.37144	5.6556	5.68296	5.49187	5.8807	0.125975	0.0855135	0.166436	0.178201	0.122804	0.233597
Polyunsaturated fatty acids	mmol/L	240	5.52331	5.37593	5.67472	5.75002	5.56221	5.94417	0.13935	0.0872429	0.191456	0.179416	0.101015	0.257817
Monounsaturated fatty acids	mmol/L	0	3.3817	3.24239	3.527	3.54596	3.35692	3.74564	0	0	0	0	0	0
Monounsaturated fatty acids	mmol/L	30	3.43635	3.29302	3.58592	3.64782	3.45051	3.85642	0.0548899	0.0272675	0.0825124	0.0978853	0.0687723	0.126998
Monounsaturated fatty acids	mmol/L	60	3.40026	3.26278	3.54353	3.61427	3.41468	3.82551	0.0115141	-0.0232645	0.0462928	0.0907936	0.0503271	0.13126
Monounsaturated fatty acids	mmol/L	120	3.67441	3.52743	3.82752	3.9621	3.74336	4.19361	0.289637	0.238361	0.340913	0.468113	0.383886	0.552339
Monounsaturated fatty acids	mmol/L	240	4.1455	3.97156	4.32704	4.48642	4.23127	4.75696	0.7803	0.702153	0.858447	0.945276	0.826142	1.06441
Saturated fatty acids	mmol/L	0	4.39526	4.24665	4.54907	4.46674	4.27359	4.66862	0	0	0	0	0	0
Saturated fatty acids	mmol/L	30	4.46212	4.30952	4.62012	4.56118	4.3638	4.76748	0.0655092	0.0340551	0.0969634	0.0770214	0.0403258	0.113717
Saturated fatty acids	mmol/L	60	4.4084	4.26208	4.55974	4.52439	4.32591	4.73198	0.0080854	-0.0292129	0.0453837	0.0749909	0.0290061	0.120976
Saturated fatty acids	mmol/L	120	4.78008	4.61765	4.94821	5.00348	4.77036	5.24799	0.391509	0.331007	0.452011	0.595577	0.489171	0.701983
Saturated fatty acids	mmol/L	240	5.50659	5.30098	5.72018	5.80814	5.5187	6.11277	1.14843	1.0462	1.25067	1.35816	1.19594	1.52038
Linoleic acid	mmol/L	0	3.8825	3.77056	3.99775	4.02796	3.86757	4.195	0	0	0	0	0	0
Linoleic acid	mmol/L	30	3.98035	3.86204	4.10228	4.16782	4.00057	4.34205	0.0952888	0.0658911	0.124687	0.130105	0.0958166	0.164394
Linoleic acid	mmol/L	60	3.94648	3.83248	4.06386	4.13505	3.97108	4.3058	0.0587478	0.0256816	0.091814	0.115873	0.0800699	0.151677
Linoleic acid	mmol/L	120	3.9992	3.88688	4.11477	4.17676	4.01531	4.34469	0.112697	0.0780523	0.147342	0.156052	0.110959	0.201144
Linoleic acid	mmol/L	240	3.9473	3.83013	4.06804	4.1694	4.0146	4.33016	0.0618599	0.0143356	0.109384	0.0915094	0.0244363	0.158582
Docosahexaenoic acid	mmol/L	0	0.202814	0.192534	0.213644	0.198627	0.185481	0.212705	0	0	0	0	0	0
Docosahexaenoic acid	mmol/L	30	0.211334	0.200695	0.222537	0.212912	0.197961	0.228993	0.00944255	0.00619886	0.0126862	0.0129398	0.00802184	0.0178578
Docosahexaenoic acid	mmol/L	60	0.217187	0.206451	0.228481	0.21604	0.200941	0.232274	0.0140744	0.0100114	0.0181375	0.018813	0.0120013	0.0256247
Docosahexaenoic acid	mmol/L	120	0.205553	0.194651	0.217065	0.201894	0.188473	0.216271	0.00387557	-9.03513e-05	0.0078415	0.00373518	-0.0021503	0.00962065
Docosahexaenoic acid	mmol/L	240	0.178779	0.166876	0.19153	0.165639	0.148025	0.185349	-0.0198794	-0.0257795	-0.0139792	-0.0255276	-0.0356983	-0.015357
Fatty acid ratios
Ratio of omega-3 fatty acids to total fatty acids	%	0	3.3324	3.16146	3.5126	3.21412	2.97745	3.4696	0	0	0	0	0	0
Ratio of omega-3 fatty acids to total fatty acids	%	30	3.38179	3.20704	3.56606	3.33449	3.07647	3.61415	0.0729931	0.0467757	0.0992104	0.101705	0.063797	0.139614
Ratio of omega-3 fatty acids to total fatty acids	%	60	3.47912	3.30213	3.6656	3.38153	3.12183	3.66283	0.150648	0.120084	0.181212	0.188861	0.107913	0.269808
Ratio of omega-3 fatty acids to total fatty acids	%	120	3.41	3.23245	3.59731	3.28672	3.06121	3.52884	0.0914019	0.0547975	0.128006	0.0458011	-0.0153008	0.106903
Ratio of omega-3 fatty acids to total fatty acids	%	240	3.09554	2.91741	3.28456	2.9934	2.75527	3.25212	-0.210221	-0.255406	-0.165037	-0.228156	-0.309217	-0.147096
Ratio of omega-6 fatty acids to total fatty acids	%	0	37.3349	36.8468	37.8295	37.3108	36.7867	37.8423	0	0	0	0	0	0
Ratio of omega-6 fatty acids to total fatty acids	%	30	37.4281	36.9406	37.9219	37.3313	36.794	37.8764	0.0611149	-0.0152178	0.137448	0.0291376	-0.0451159	0.103391
Ratio of omega-6 fatty acids to total fatty acids	%	60	37.3774	36.8887	37.8727	37.2126	36.668	37.7654	0.0229976	-0.0839491	0.129944	-0.147802	-0.312093	0.016489
Ratio of omega-6 fatty acids to total fatty acids	%	120	35.8104	35.3267	36.3007	35.2594	34.6497	35.8798	-1.5187	-1.72612	-1.31129	-2.12601	-2.44633	-1.80569
Ratio of omega-6 fatty acids to total fatty acids	%	240	33.0444	32.5124	33.5851	32.5645	31.8875	33.2558	-4.22488	-4.48057	-3.9692	-4.59784	-5.02049	-4.17519
Ratio of polyunsaturated fatty acids to total fatty acids	%	0	40.8353	40.3726	41.3033	40.7087	40.1566	41.2683	0	0	0	0	0	0
Ratio of polyunsaturated fatty acids to total fatty acids	%	30	40.9767	40.5146	41.4442	40.8593	40.2903	41.4363	0.134108	0.0571138	0.211102	0.130843	0.0571013	0.204585
Ratio of polyunsaturated fatty acids to total fatty acids	%	60	41.0235	40.5542	41.4982	40.7951	40.1971	41.402	0.173646	0.0580678	0.289224	0.0410587	-0.157533	0.239651
Ratio of polyunsaturated fatty acids to total fatty acids	%	120	39.3886	38.9143	39.8686	38.7074	38.0742	39.3511	-1.4273	-1.65198	-1.20263	-2.08021	-2.44406	-1.71636
Ratio of polyunsaturated fatty acids to total fatty acids	%	240	36.3162	35.7887	36.8514	35.7391	35.0092	36.4842	-4.43511	-4.7188	-4.15141	-4.82599	-5.30995	-4.34203
Ratio of monounsaturated fatty acids to total fatty acids	%	0	25.6411	25.2812	26.0062	26.1538	25.6745	26.642	0	0	0	0	0	0
Ratio of monounsaturated fatty acids to total fatty acids	%	30	25.5953	25.2276	25.9684	26.1944	25.698	26.7003	-0.0369073	-0.0937853	0.0199707	0.0745683	0.00430293	0.144834
Ratio of monounsaturated fatty acids to total fatty acids	%	60	25.5957	25.2396	25.9569	26.1964	25.6793	26.7238	-0.047371	-0.132407	0.0376652	0.0917925	-0.0493077	0.232893
Ratio of monounsaturated fatty acids to total fatty acids	%	120	26.2587	25.9174	26.6045	26.9864	26.4935	27.4884	0.585291	0.45495	0.715631	0.900466	0.723779	1.07715
Ratio of monounsaturated fatty acids to total fatty acids	%	240	27.257	26.9263	27.5917	27.8852	27.3922	28.3871	1.56105	1.40041	1.72169	1.67216	1.47805	1.86628
Ratio of saturated fatty acids to total fatty acids	%	0	33.3263	33.1068	33.5471	32.9451	32.6842	33.2081	0	0	0	0	0	0
Ratio of saturated fatty acids to total fatty acids	%	30	33.2356	33.0197	33.453	32.753	32.4914	33.0168	-0.0972006	-0.149859	-0.0445427	-0.205411	-0.271137	-0.139686
Ratio of saturated fatty acids to total fatty acids	%	60	33.1846	32.9595	33.4112	32.793	32.5149	33.0735	-0.126275	-0.189739	-0.062811	-0.132851	-0.231366	-0.034336
Ratio of saturated fatty acids to total fatty acids	%	120	34.1602	33.9398	34.382	34.0793	33.7721	34.3894	0.842011	0.71664	0.967382	1.17974	0.962811	1.39667
Ratio of saturated fatty acids to total fatty acids	%	240	36.2063	35.9549	36.4594	36.1003	35.739	36.4654	2.87406	2.6907	3.05742	3.15383	2.81445	3.49321
Ratio of linoleic acid to total fatty acids	%	0	29.4383	29.0248	29.8577	29.7089	29.2579	30.1668	0	0	0	0	0	0
Ratio of linoleic acid to total fatty acids	%	30	29.6472	29.2316	30.0688	29.9284	29.4683	30.3956	0.166448	0.0678957	0.265001	0.231764	0.12809	0.335439
Ratio of linoleic acid to total fatty acids	%	60	29.7074	29.2969	30.1237	29.971	29.5298	30.4188	0.236881	0.117819	0.355942	0.232514	0.0561323	0.408896
Ratio of linoleic acid to total fatty acids	%	120	28.5798	28.1761	28.9893	28.4484	27.9581	28.9474	-0.867613	-1.04722	-0.688008	-1.33309	-1.62002	-1.04615
Ratio of linoleic acid to total fatty acids	%	240	25.9538	25.5238	26.391	25.9148	25.3892	26.4512	-3.45721	-3.68989	-3.22452	-3.77443	-4.18837	-3.36049
Ratio of docosahexaenoic acid to total fatty acids	%	0	1.53781	1.47756	1.60051	1.46501	1.37521	1.56067	0	0	0	0	0	0
Ratio of docosahexaenoic acid to total fatty acids	%	30	1.5741	1.51303	1.63764	1.52888	1.43199	1.63234	0.0429832	0.0208004	0.065166	0.053567	0.0250016	0.0821324
Ratio of docosahexaenoic acid to total fatty acids	%	60	1.63489	1.57181	1.7005	1.56587	1.46392	1.67491	0.0972157	0.0680787	0.126353	0.105008	0.060412	0.149603
Ratio of docosahexaenoic acid to total fatty acids	%	120	1.46896	1.40433	1.53656	1.37513	1.28684	1.46948	-0.05821	-0.0902818	-0.0261382	-0.0930593	-0.143038	-0.0430808
Ratio of docosahexaenoic acid to total fatty acids	%	240	1.17548	1.10491	1.25057	1.02952	0.914854	1.15857	-0.329718	-0.368691	-0.290746	-0.369941	-0.43938	-0.300502
Ratio of polyunsaturated fatty acids to monounsaturated fatty acids	ratio	0	1.59257	1.55372	1.63239	1.55651	1.50892	1.60561	0	0	0	0	0	0
Ratio of polyunsaturated fatty acids to monounsaturated fatty acids	ratio	30	1.60095	1.56143	1.64147	1.55985	1.5106	1.6107	0.00726817	0.000770105	0.0137662	0.00136105	-0.00537905	0.00810115
Ratio of polyunsaturated fatty acids to monounsaturated fatty acids	ratio	60	1.60275	1.56369	1.64278	1.55728	1.50587	1.61045	0.00947394	-0.000668545	0.0196164	-0.00160687	-0.0177083	0.0144946
Ratio of polyunsaturated fatty acids to monounsaturated fatty acids	ratio	120	1.50002	1.46378	1.53715	1.43433	1.38666	1.48365	-0.0920104	-0.10914	-0.0748812	-0.128438	-0.15182	-0.105055
Ratio of polyunsaturated fatty acids to monounsaturated fatty acids	ratio	240	1.33236	1.29796	1.36768	1.28165	1.23465	1.33044	-0.257322	-0.277232	-0.237413	-0.266362	-0.292801	-0.239922
Ratio of omega-6 fatty acids to omega-3 fatty acids	ratio	0	11.2036	10.5694	11.8759	11.6084	10.7236	12.5662	0	0	0	0	0	0
Ratio of omega-6 fatty acids to omega-3 fatty acids	ratio	30	11.0675	10.437	11.7361	11.1955	10.3029	12.1654	-0.26615	-0.401612	-0.130689	-0.254442	-0.678467	0.169584
Ratio of omega-6 fatty acids to omega-3 fatty acids	ratio	60	10.7434	10.1426	11.3797	11.0047	10.1406	11.9423	-0.530636	-0.716908	-0.344364	-0.686538	-0.917595	-0.455482
Ratio of omega-6 fatty acids to omega-3 fatty acids	ratio	120	10.5016	9.90701	11.1318	10.7278	9.95882	11.5563	-0.761214	-0.964699	-0.557729	-1.05502	-1.31766	-0.792377
Ratio of omega-6 fatty acids to omega-3 fatty acids	ratio	240	10.6748	10.0114	11.3822	10.8787	10.0016	11.8329	-0.349429	-1.03525	0.336395	-0.558719	-0.867414	-0.250025
Amino acids
Alanine	mmol/L	0	0.317489	0.307875	0.327402	0.310094	0.297516	0.323203	0	0	0	0	0	0
Alanine	mmol/L	30	0.32636	0.316701	0.336313	0.324874	0.310649	0.33975	0.0102032	0.00583852	0.0145678	0.016527	0.0106881	0.0223659
Alanine	mmol/L	60	0.364093	0.353816	0.374668	0.366779	0.35166	0.382549	0.0467969	0.0400086	0.0535852	0.0582548	0.0483461	0.0681636
Alanine	mmol/L	120	0.370412	0.361316	0.379737	0.367909	0.353859	0.382516	0.0517085	0.0445389	0.058878	0.0571148	0.0482214	0.0660082
Alanine	mmol/L	240	0.310597	0.30263	0.318773	0.309168	0.29744	0.32136	-0.00863542	-0.0153345	-0.00193638	-0.00441284	-0.0131692	0.00434349
Glutamine	mmol/L	0	0.581595	0.56546	0.598191	0.565629	0.54297	0.589234	0	0	0	0	0	0
Glutamine	mmol/L	30	0.603605	0.585813	0.621938	0.592064	0.568169	0.616965	0.0176468	0.00707324	0.0282204	0.0267337	0.00787542	0.0455919
Glutamine	mmol/L	60	0.614877	0.596878	0.633418	0.58619	0.559504	0.614147	0.0342699	0.0222097	0.0463301	0.0243358	0.00422054	0.044451
Glutamine	mmol/L	120	0.588505	0.571353	0.606171	0.580648	0.555992	0.606398	-0.000246965	-0.0135098	0.0130159	0.0143456	-0.0038246	0.0325159
Glutamine	mmol/L	240	0.591797	0.574519	0.609594	0.567393	0.543864	0.59194	0.00825285	-0.00469131	0.021197	-0.00423097	-0.0280499	0.019588
Glycine	mmol/L	0	0.168914	0.159259	0.179155	0.177373	0.165718	0.189848	0	0	0	0	0	0
Glycine	mmol/L	30	0.164231	0.154627	0.174431	0.176857	0.164998	0.189567	-0.0054691	-0.00969225	-0.00124594	-0.00253971	-0.00794413	0.00286471
Glycine	mmol/L	60	0.157899	0.148097	0.168349	0.164226	0.153046	0.176222	-0.0106392	-0.0150908	-0.00618753	-0.0143713	-0.0196971	-0.00904546
Glycine	mmol/L	120	0.147842	0.138535	0.157775	0.155239	0.143736	0.167664	-0.0195023	-0.0243176	-0.014687	-0.0215057	-0.0272183	-0.0157931
Glycine	mmol/L	240	0.14643	0.137549	0.155885	0.162986	0.152445	0.174256	-0.021904	-0.0271427	-0.0166652	-0.0172897	-0.025295	-0.00928432
Histidine	mmol/L	0	0.0766093	0.0750114	0.0782412	0.0768428	0.0747875	0.0789546	0	0	0	0	0	0
Histidine	mmol/L	30	0.0792858	0.0773692	0.0812499	0.0800188	0.0778281	0.082271	0.00312484	0.00165918	0.0045905	0.00318512	0.00124932	0.00512091
Histidine	mmol/L	60	0.0802036	0.0782194	0.082238	0.0796213	0.077461	0.081842	0.00391959	0.00229892	0.00554025	0.00253762	0.000741022	0.00433421
Histidine	mmol/L	120	0.0779349	0.0761831	0.079727	0.0752859	0.0731552	0.0774787	0.00139047	-0.000293633	0.00307457	-0.000993767	-0.00287075	0.000883214
Histidine	mmol/L	240	0.0750974	0.0732122	0.0770311	0.0769363	0.0748932	0.0790351	-0.00131855	-0.00295446	0.000317354	-3.09982e-05	-0.00249115	0.00242915
Branched-chain amino acids
Total BCAA	mmol/L	0	0.359484	0.349569	0.369681	0.368292	0.356612	0.380355	0	0	0	0	0	0
Total BCAA	mmol/L	30	0.405756	0.396046	0.415704	0.420721	0.408383	0.433433	0.0484098	0.0425218	0.0542978	0.0552727	0.0464628	0.0640825
Total BCAA	mmol/L	60	0.422207	0.412389	0.432257	0.423546	0.409242	0.43835	0.0622922	0.0573993	0.0671851	0.0560164	0.0463342	0.0656987
Total BCAA	mmol/L	120	0.391759	0.38176	0.40202	0.397439	0.385443	0.409809	0.0316132	0.0258318	0.0373946	0.0297427	0.0212112	0.0382742
Total BCAA	mmol/L	240	0.377165	0.368145	0.386407	0.375936	0.365186	0.387001	0.0153841	0.00897257	0.0217956	0.00740672	-0.00196523	0.0167787
Isoleucine	mmol/L	0	0.0479489	0.0459842	0.0499976	0.0494559	0.0472507	0.051764	0	0	0	0	0	0
Isoleucine	mmol/L	30	0.0593905	0.0573819	0.0614695	0.0620854	0.0594844	0.0648003	0.0115391	0.010042	0.0130362	0.0132371	0.0110575	0.0154167
Isoleucine	mmol/L	60	0.0641985	0.0622181	0.066242	0.0640278	0.061235	0.066948	0.0160401	0.0147051	0.0173751	0.0148285	0.0125548	0.0171022
Isoleucine	mmol/L	120	0.0580276	0.0560769	0.0600463	0.0586266	0.0563527	0.0609924	0.00977536	0.00819713	0.0113536	0.00924176	0.00708302	0.0114005
Isoleucine	mmol/L	240	0.0570587	0.0553323	0.0588391	0.055613	0.0534568	0.0578562	0.00833763	0.00663161	0.0100436	0.00602809	0.0035851	0.00847108
Leucine	mmol/L	0	0.1004	0.0970718	0.103843	0.103706	0.099787	0.10778	0	0	0	0	0	0
Leucine	mmol/L	30	0.119895	0.116447	0.123446	0.125767	0.121393	0.130298	0.0203708	0.0180087	0.0227329	0.022965	0.0195393	0.0263906
Leucine	mmol/L	60	0.124704	0.12118	0.128331	0.124863	0.119835	0.130101	0.0241593	0.0222054	0.0261131	0.0215547	0.0178044	0.025305
Leucine	mmol/L	120	0.11133	0.107865	0.114907	0.113258	0.109088	0.117588	0.010732	0.00845164	0.0130123	0.0097568	0.00642463	0.013089
Leucine	mmol/L	240	0.103929	0.100792	0.107163	0.103722	0.100128	0.107444	0.00279941	0.000200797	0.00539802	2.92439e-06	-0.00352008	0.00352593
Valine	mmol/L	0	0.210518	0.205537	0.215619	0.214596	0.208533	0.220836	0	0	0	0	0	0
Valine	mmol/L	30	0.225896	0.221148	0.230746	0.23226	0.226165	0.238519	0.0164999	0.0142436	0.0187562	0.0190706	0.0156174	0.0225237
Valine	mmol/L	60	0.232818	0.228074	0.237661	0.234125	0.22713	0.241337	0.0220928	0.0202248	0.0239609	0.0196333	0.0157447	0.0235218
Valine	mmol/L	120	0.221922	0.216992	0.226965	0.225059	0.218886	0.231405	0.0111059	0.00891167	0.0133001	0.0107442	0.00741255	0.0140758
Valine	mmol/L	240	0.215722	0.21116	0.220383	0.216086	0.210416	0.221909	0.00424704	0.00184656	0.00664752	0.00137571	-0.00244384	0.00519527
Aromatic amino acids
Phenylalanine	mmol/L	0	0.0455058	0.0443012	0.0467432	0.0455401	0.0442201	0.0468995	0	0	0	0	0	0
Phenylalanine	mmol/L	30	0.0484887	0.0472084	0.0498037	0.0495237	0.0480312	0.0510625	0.00321585	0.00214005	0.00429166	0.00413051	0.00265489	0.00560614
Phenylalanine	mmol/L	60	0.0497275	0.0484461	0.0510429	0.0489095	0.0473387	0.0505324	0.00430119	0.00316837	0.005434	0.00356113	0.00219311	0.00492915
Phenylalanine	mmol/L	120	0.0462546	0.0450986	0.0474402	0.0467943	0.0452317	0.0484108	0.000718305	-0.000382512	0.00181912	0.00140813	7.38866e-06	0.00280887
Phenylalanine	mmol/L	240	0.0434758	0.0421981	0.0447923	0.0433088	0.0419354	0.0447271	-0.00195414	-0.003261	-0.000647277	-0.00204288	-0.00356268	-0.000523089
Tyrosine	mmol/L	0	0.0612395	0.0595613	0.062965	0.0624836	0.0606048	0.0644207	0	0	0	0	0	0
Tyrosine	mmol/L	30	0.0640462	0.0622703	0.0658726	0.067269	0.0649091	0.0697148	0.00313097	0.00206092	0.00420102	0.00524828	0.0037779	0.00671866
Tyrosine	mmol/L	60	0.0657029	0.0639931	0.0674585	0.0678538	0.0655365	0.0702529	0.00450046	0.00353735	0.00546356	0.00576807	0.00436909	0.00716705
Tyrosine	mmol/L	120	0.0632021	0.0615137	0.0649368	0.0651282	0.0631499	0.0671685	0.00194141	0.000933862	0.00294897	0.00268426	0.00128787	0.00408066
Tyrosine	mmol/L	240	0.0575775	0.0561105	0.0590829	0.0581199	0.0565388	0.0597451	-0.00390414	-0.00504582	-0.00276247	-0.00445719	-0.00593507	-0.00297931
Glycolysis-related metabolites
Lactate	mmol/L	0	1.04565	0.994841	1.09904	1.0286	0.969343	1.09148	0	0	0	0	0	0
Lactate	mmol/L	30	1.1071	1.05286	1.16414	1.19849	1.11479	1.28848	0.0658866	0.00579957	0.125974	0.206905	0.130082	0.283729
Lactate	mmol/L	60	1.69241	1.60105	1.78898	1.82293	1.69241	1.96351	0.687055	0.604127	0.769983	0.868437	0.711646	1.02523
Lactate	mmol/L	120	1.51399	1.44247	1.58905	1.48844	1.40713	1.57444	0.485766	0.39926	0.572272	0.472113	0.411951	0.532275
Lactate	mmol/L	240	0.990091	0.940817	1.04194	0.970901	0.922536	1.0218	-0.0534016	-0.127198	0.0203952	-0.0773956	-0.129301	-0.0254899
Pyruvate	mmol/L	0	0.0558816	0.0532135	0.0586836	0.0584238	0.0548182	0.0622665	0	0	0	0	0	0
Pyruvate	mmol/L	30	0.0591268	0.0558733	0.0625698	0.0628661	0.0570515	0.0692733	0.00401949	0.000830976	0.007208	0.00765625	0.00263827	0.0126742
Pyruvate	mmol/L	60	0.0943396	0.0883823	0.100699	0.10347	0.0944577	0.113341	0.0429422	0.0369912	0.0488931	0.0518728	0.0417339	0.0620118
Pyruvate	mmol/L	120	0.0860028	0.0818681	0.0903464	0.0851935	0.0796742	0.091095	0.0318515	0.0272376	0.0364653	0.0291923	0.0242233	0.0341614
Pyruvate	mmol/L	240	0.0532776	0.0510099	0.0556461	0.0502504	0.0474587	0.0532062	-0.00325372	-0.00621391	-0.000293538	-0.00851405	-0.0122453	-0.00478283
Citrate	mmol/L	0	0.0807611	0.0787883	0.0827833	0.0809764	0.0783284	0.0837138	0	0	0	0	0	0
Citrate	mmol/L	30	0.0878085	0.0855706	0.090105	0.0885694	0.0857304	0.0915024	0.00742041	0.00568415	0.00915667	0.0073679	0.00531681	0.00941898
Citrate	mmol/L	60	0.0924894	0.0901633	0.0948755	0.0909853	0.0881661	0.0938946	0.0118928	0.010261	0.0135246	0.00998695	0.00766469	0.0123092
Citrate	mmol/L	120	0.0930259	0.0905213	0.0955999	0.0909974	0.0881804	0.0939045	0.0126265	0.0108058	0.0144472	0.00974547	0.00766519	0.0118258
Citrate	mmol/L	240	0.0812501	0.0792797	0.0832695	0.0813818	0.0787364	0.084116	0.000580128	-0.0012141	0.00237436	0.000520597	-0.00207118	0.00311238
Ketone bodies
3-Hydroxybutyrate	mmol/L	0	0.04244	0.0373176	0.0482656	0.0485045	0.041072	0.0572819	0	0	0	0	0	0
3-Hydroxybutyrate	mmol/L	30	0.062439	0.0574215	0.0678948	0.0658763	0.0594105	0.0730458	0.0165261	0.0115669	0.0214853	0.00850441	-0.00067062	0.0176794
3-Hydroxybutyrate	mmol/L	60	0.0402468	0.0373888	0.0433233	0.0413375	0.0376927	0.0453347	-0.00953277	-0.0150391	-0.00402648	-0.0210231	-0.0325151	-0.00953113
3-Hydroxybutyrate	mmol/L	120	0.027216	0.024154	0.0306662	0.0315669	0.0284033	0.0350829	-0.0219185	-0.0284534	-0.0153837	-0.0317109	-0.0444331	-0.0189887
3-Hydroxybutyrate	mmol/L	240	0.0643827	0.0575243	0.0720587	0.0799436	0.0689835	0.0926452	0.0272745	0.0168916	0.0376574	0.0384996	0.0237279	0.0532713
Acetate	mmol/L	0	0.0319197	0.0300699	0.0338834	0.0347049	0.0321199	0.0374979	0	0	0	0	0	0
Acetate	mmol/L	30	0.0315527	0.0297336	0.033483	0.0326934	0.0302784	0.035301	-0.000375454	-0.00223815	0.00148724	-0.00287315	-0.00511291	-0.000633382
Acetate	mmol/L	60	0.0278436	0.0262565	0.0295266	0.0286783	0.0265529	0.0309739	-0.00426805	-0.00615687	-0.00237924	-0.00665559	-0.00955386	-0.00375732
Acetate	mmol/L	120	0.0252191	0.0233859	0.0271959	0.0271897	0.0251814	0.029358	-0.00634302	-0.00848413	-0.00420191	-0.00806019	-0.0111076	-0.00501283
Acetate	mmol/L	240	0.0301742	0.0285923	0.0318437	0.0318046	0.0296862	0.0340742	-0.00216993	-0.00427812	-6.17454e-05	-0.00304172	-0.00613436	5.09264e-05
Acetoacetate	mmol/L	0	0.0219889	0.0197944	0.0244268	0.0267121	0.0229798	0.0310505	0	0	0	0	0	0
Acetoacetate	mmol/L	30	0.0345132	0.032164	0.0370339	0.0381913	0.0345897	0.042168	0.0102615	0.0078775	0.0126456	0.00753548	0.00271971	0.0123513
Acetoacetate	mmol/L	60	0.0250587	0.0234392	0.0267901	0.0266335	0.0242678	0.0292297	0.00029081	-0.0024459	0.00302752	-0.00584091	-0.0114878	-0.00019401
Acetoacetate	mmol/L	120	0.026207	0.0240947	0.0285045	0.0302578	0.0275582	0.0332219	0.00280375	-0.000480448	0.00608795	-0.0014374	-0.00774186	0.00486707
Acetoacetate	mmol/L	240	0.0444173	0.0405983	0.0485955	0.053763	0.0477924	0.0604794	0.0242266	0.0194954	0.0289578	0.029591	0.0226053	0.0365768
Acetone	mmol/L	0	0.0142302	0.0137824	0.0146924	0.0156488	0.0148411	0.0165006	0	0	0	0	0	0
Acetone	mmol/L	30	0.0156703	0.0151909	0.0161648	0.016975	0.0161715	0.0178185	0.00145643	0.00117892	0.00173395	0.00122769	0.00067557	0.0017798
Acetone	mmol/L	60	0.0150977	0.0146573	0.0155513	0.0162099	0.0155352	0.016914	0.000868949	0.000567818	0.00117008	0.000235964	-0.000385906	0.000857833
Acetone	mmol/L	120	0.0156484	0.0151486	0.0161646	0.0168626	0.0162073	0.0175445	0.00146496	0.00107754	0.00185239	0.00100206	0.000226636	0.00177749
Acetone	mmol/L	240	0.0176595	0.0170148	0.0183287	0.0188409	0.0178287	0.0199105	0.00360829	0.00303208	0.0041845	0.003608	0.00269914	0.00451686
Fluid balance
Creatinine	μmol/l	0	77.8038	75.613	80.058	77.3443	74.8655	79.9051	0	0	0	0	0	0
Creatinine	μmol/l	30	77.6027	75.4517	79.8151	76.7555	73.9462	79.6714	-0.108201	-1.02087	0.804465	-0.234137	-1.48252	1.01424
Creatinine	μmol/l	60	76.8338	74.7386	78.9877	76.092	73.4064	78.8759	-0.914776	-1.78226	-0.0472958	-0.792835	-2.07845	0.492775
Creatinine	μmol/l	120	74.7573	72.6518	76.9238	73.9965	71.4002	76.6872	-3.07841	-3.88258	-2.27425	-2.68429	-3.99521	-1.37338
Creatinine	μmol/l	240	73.2953	71.2733	75.3748	72.3045	69.7443	74.9586	-4.67788	-5.58918	-3.76658	-5.00522	-6.72752	-3.28292
Albumin	g/L	0	39.65	39.1878	40.1176	40.0698	39.5751	40.5707	0	0	0	0	0	0
Albumin	g/L	30	40.5549	40.0634	41.0525	41.2451	40.6776	41.8206	0.949897	0.733745	1.16605	1.20914	0.882795	1.53548
Albumin	g/L	60	40.0675	39.5807	40.5603	41.0413	40.527	41.5622	0.400664	0.143485	0.657842	0.987258	0.645611	1.32891
Albumin	g/L	120	40.138	39.6532	40.6286	40.4795	39.9515	41.0145	0.479931	0.210771	0.749092	0.473816	0.0953824	0.85225
Albumin	g/L	240	39.5958	39.1225	40.0749	40.3554	39.7039	41.0176	-0.0590274	-0.363353	0.245298	0.313004	-0.19435	0.820358
Inflammation
Glycoprotein acetyls	mmol/L	0	0.825845	0.809591	0.842426	0.814589	0.793965	0.835749	0	0	0	0	0	0
Glycoprotein acetyls	mmol/L	30	0.849418	0.832562	0.866615	0.841947	0.820892	0.863542	0.0212718	0.0160458	0.0264979	0.0278279	0.0218354	0.0338204
Glycoprotein acetyls	mmol/L	60	0.839566	0.823807	0.855627	0.836076	0.814947	0.857753	0.0115971	0.00585962	0.0173346	0.0233433	0.0171384	0.0295482
Glycoprotein acetyls	mmol/L	120	0.849974	0.8339	0.866357	0.848013	0.825413	0.871232	0.022763	0.0166186	0.0289075	0.0356161	0.0272743	0.0439579
Glycoprotein acetyls	mmol/L	240	0.858539	0.841685	0.87573	0.865165	0.840534	0.890518	0.0310392	0.023336	0.0387424	0.0476926	0.036007	0.0593782
Lipoprotein subclasses
Chylomicrons and extremely large VLDL (particle diameter >75 nm)
Concentration of chylomicrons and extremely large VLDL particles	mmol/L	0	1.60832e-06	1.40961e-06	1.83504e-06	1.84824e-06	1.58624e-06	2.1535e-06	0	0	0	0	0	0
Concentration of chylomicrons and extremely large VLDL particles	mmol/L	30	1.67329e-06	1.47603e-06	1.89691e-06	1.78232e-06	1.46896e-06	2.16251e-06	3.6436e-08	-3.82879e-08	1.1116e-07	1.94549e-08	-7.72164e-08	1.16126e-07
Concentration of chylomicrons and extremely large VLDL particles	mmol/L	60	1.7574e-06	1.54656e-06	1.99699e-06	1.99434e-06	1.64601e-06	2.41638e-06	1.04413e-07	1.48097e-08	1.94015e-07	2.49441e-07	1.09465e-07	3.89416e-07
Concentration of chylomicrons and extremely large VLDL particles	mmol/L	120	2.48273e-06	2.25035e-06	2.7391e-06	2.74191e-06	2.40074e-06	3.13155e-06	8.15373e-07	7.00018e-07	9.30727e-07	9.49184e-07	7.67781e-07	1.13059e-06
Concentration of chylomicrons and extremely large VLDL particles	mmol/L	240	3.43388e-06	3.141e-06	3.75408e-06	3.84319e-06	3.38298e-06	4.366e-06	1.83021e-06	1.62883e-06	2.03159e-06	2.11744e-06	1.80982e-06	2.42506e-06
Total lipids in chylomicrons and extremely large VLDL	mmol/L	0	0.20912	0.181272	0.241247	0.241044	0.205302	0.283008	0	0	0	0	0	0
Total lipids in chylomicrons and extremely large VLDL	mmol/L	30	0.21859	0.191231	0.249864	0.233352	0.192552	0.282797	0.0043056	-0.00702167	0.0156329	0.00151032	-0.0132781	0.0162987
Total lipids in chylomicrons and extremely large VLDL	mmol/L	60	0.234514	0.206162	0.266764	0.26529	0.218242	0.322481	0.0160611	0.00242349	0.0296988	0.0375963	0.0165083	0.0586842
Total lipids in chylomicrons and extremely large VLDL	mmol/L	120	0.338719	0.305779	0.375207	0.366715	0.317154	0.424021	0.120043	0.102749	0.137337	0.136723	0.110201	0.163245
Total lipids in chylomicrons and extremely large VLDL	mmol/L	240	0.482045	0.439936	0.528184	0.53629	0.469584	0.612472	0.272531	0.242141	0.30292	0.316051	0.269629	0.362472
Phospholipids in chylomicrons and extremely large VLDL	mmol/L	0	0.0278886	0.0238781	0.0325727	0.0325496	0.0274824	0.0385511	0	0	0	0	0	0
Phospholipids in chylomicrons and extremely large VLDL	mmol/L	30	0.0299218	0.0261605	0.034224	0.0310649	0.0250714	0.0384913	0.000808855	-0.00102591	0.00264362	-0.000172415	-0.00253812	0.00219328
Phospholipids in chylomicrons and extremely large VLDL	mmol/L	60	0.030915	0.0268935	0.0355378	0.0345388	0.0277208	0.0430339	0.00151988	-0.000633392	0.00367315	0.00379529	0.000545257	0.00704532
Phospholipids in chylomicrons and extremely large VLDL	mmol/L	120	0.0450364	0.0405544	0.0500136	0.048109	0.0410229	0.0564192	0.0155044	0.0129597	0.0180491	0.0167599	0.0129248	0.0205949
Phospholipids in chylomicrons and extremely large VLDL	mmol/L	240	0.0622839	0.0566752	0.0684478	0.0699399	0.0610158	0.0801692	0.0339754	0.0297106	0.0382403	0.0395438	0.0332572	0.0458304
Cholesterol in chylomicrons and extremely large VLDL	mmol/L	0	0.0478286	0.0425034	0.053821	0.0539898	0.0468144	0.0622651	0	0	0	0	0	0
Cholesterol in chylomicrons and extremely large VLDL	mmol/L	30	0.0486978	0.0432632	0.0548152	0.0525686	0.0446552	0.0618844	0.000761157	-0.00103546	0.00255777	-0.000153212	-0.0025051	0.00219868
Cholesterol in chylomicrons and extremely large VLDL	mmol/L	60	0.049401	0.0441603	0.0552636	0.0557016	0.0472355	0.0656852	0.000603207	-0.00140461	0.00261102	0.00361582	0.000315764	0.00691587
Cholesterol in chylomicrons and extremely large VLDL	mmol/L	120	0.063691	0.057805	0.0701763	0.0704928	0.0620072	0.0801396	0.0148001	0.0122423	0.0173579	0.0174321	0.0135044	0.0213598
Cholesterol in chylomicrons and extremely large VLDL	mmol/L	240	0.0850993	0.0782504	0.0925476	0.0963045	0.085579	0.108374	0.036535	0.0322937	0.0407762	0.0434047	0.0371752	0.0496343
Cholesteryl esters in chylomicrons and extremely large VLDL	mmol/L	0	0.0257723	0.0226931	0.0292694	0.0292548	0.0251107	0.0340827	0	0	0	0	0	0
Cholesteryl esters in chylomicrons and extremely large VLDL	mmol/L	30	0.0258943	0.0227393	0.0294871	0.0284156	0.0238051	0.0339191	0.000250042	-0.00047283	0.000972914	1.17945e-06	-0.000944073	0.000946432
Cholesteryl esters in chylomicrons and extremely large VLDL	mmol/L	60	0.0263004	0.0232971	0.0296908	0.0297651	0.02493	0.0355379	2.98264e-05	-0.000741563	0.000801216	0.00171658	0.000293813	0.00313934
Cholesteryl esters in chylomicrons and extremely large VLDL	mmol/L	120	0.0332023	0.0300042	0.0367414	0.0375372	0.0327641	0.0430055	0.00655802	0.00541366	0.00770237	0.00870572	0.00689104	0.0105204
Cholesteryl esters in chylomicrons and extremely large VLDL	mmol/L	240	0.04467	0.0411011	0.0485487	0.0510264	0.0454143	0.057332	0.017762	0.0158895	0.0196345	0.0216109	0.0187543	0.0244675
Free cholesterol in chylomicrons and extremely large VLDL	mmol/L	0	0.0215574	0.0191278	0.0242957	0.0243083	0.0211224	0.0279748	0	0	0	0	0	0
Free cholesterol in chylomicrons and extremely large VLDL	mmol/L	30	0.0224506	0.0200445	0.0251455	0.0233669	0.0196342	0.0278091	0.000511115	-0.000599873	0.0016221	-0.000154392	-0.00159618	0.0012874
Free cholesterol in chylomicrons and extremely large VLDL	mmol/L	60	0.0226802	0.0202689	0.0253782	0.0254891	0.0216659	0.0299871	0.000573381	-0.000710713	0.00185747	0.00189924	-4.24925e-05	0.00384097
Free cholesterol in chylomicrons and extremely large VLDL	mmol/L	120	0.030268	0.0275166	0.0332945	0.0325264	0.0285669	0.0370347	0.00824204	0.00676964	0.00971444	0.00872637	0.00654988	0.0109029
Free cholesterol in chylomicrons and extremely large VLDL	mmol/L	240	0.040215	0.036864	0.0438706	0.0450426	0.0398272	0.050941	0.0187729	0.0163456	0.0212003	0.0217939	0.0183849	0.0252028
Triglycerides in chylomicrons and extremely large VLDL	mmol/L	0	0.12952	0.109963	0.152556	0.152932	0.129152	0.18109	0	0	0	0	0	0
Triglycerides in chylomicrons and extremely large VLDL	mmol/L	30	0.138002	0.119354	0.159565	0.134541	0.094596	0.191353	0.00273559	-0.00504835	0.0105195	0.00183595	-0.00836492	0.0120368
Triglycerides in chylomicrons and extremely large VLDL	mmol/L	60	0.147291	0.122453	0.177168	0.16079	0.116359	0.222187	0.0139381	0.00436182	0.0235143	0.0301852	0.0154937	0.0448766
Triglycerides in chylomicrons and extremely large VLDL	mmol/L	120	0.229179	0.206434	0.25443	0.245414	0.209712	0.287195	0.0897382	0.077424	0.102052	0.102531	0.0836151	0.121447
Triglycerides in chylomicrons and extremely large VLDL	mmol/L	240	0.333865	0.304015	0.366647	0.369124	0.321832	0.423367	0.20202	0.179974	0.224066	0.233102	0.199014	0.267191
Very large VLDL (average diameter 64.0 nm)
Concentration of very large VLDL particles	mmol/L	0	4.74156e-06	4.31291e-06	5.21282e-06	5.25985e-06	4.68008e-06	5.91144e-06	0	0	0	0	0	0
Concentration of very large VLDL particles	mmol/L	30	4.79841e-06	4.3662e-06	5.27339e-06	5.39833e-06	4.77051e-06	6.10878e-06	5.54492e-08	-1.20159e-08	1.22914e-07	2.11628e-07	1.18965e-07	3.04292e-07
Concentration of very large VLDL particles	mmol/L	60	4.98395e-06	4.56515e-06	5.44116e-06	5.69965e-06	5.06097e-06	6.41893e-06	1.59666e-07	7.3554e-08	2.45778e-07	5.14722e-07	3.68528e-07	6.60916e-07
Concentration of very large VLDL particles	mmol/L	120	5.72052e-06	5.28544e-06	6.1914e-06	6.47524e-06	5.82472e-06	7.19841e-06	8.51903e-07	7.21871e-07	9.81935e-07	1.30534e-06	1.10333e-06	1.50735e-06
Concentration of very large VLDL particles	mmol/L	240	6.95341e-06	6.45535e-06	7.4899e-06	7.78561e-06	7.04935e-06	8.59876e-06	2.11168e-06	1.9113e-06	2.31206e-06	2.5055e-06	2.18398e-06	2.82702e-06
Total lipids in very large VLDL	mmol/L	0	0.279233	0.253839	0.307168	0.308919	0.27476	0.347324	0	0	0	0	0	0
Total lipids in very large VLDL	mmol/L	30	0.281749	0.256225	0.309816	0.31602	0.278793	0.358217	0.0024427	-0.00156887	0.00645426	0.0119487	0.00655202	0.0173455
Total lipids in very large VLDL	mmol/L	60	0.293648	0.268894	0.320681	0.334806	0.296867	0.377593	0.00940439	0.00430247	0.0145063	0.0306812	0.021718	0.0396445
Total lipids in very large VLDL	mmol/L	120	0.338589	0.312709	0.366611	0.382782	0.343916	0.426039	0.0518796	0.0440143	0.0597448	0.0800919	0.0676018	0.0925819
Total lipids in very large VLDL	mmol/L	240	0.417889	0.387885	0.450214	0.466784	0.422391	0.515843	0.133117	0.120672	0.145562	0.157469	0.13743	0.177508
Phospholipids in very large VLDL	mmol/L	0	0.0516484	0.046868	0.0569163	0.0574481	0.0509248	0.0648069	0	0	0	0	0	0
Phospholipids in very large VLDL	mmol/L	30	0.052229	0.0473558	0.0576036	0.0583476	0.0512295	0.0664547	0.000686775	-0.000156223	0.00152977	0.00187195	0.00070908	0.00303481
Phospholipids in very large VLDL	mmol/L	60	0.053894	0.0491747	0.0590664	0.0615284	0.0543106	0.0697054	0.00145506	0.000464774	0.00244534	0.00506207	0.00329887	0.00682527
Phospholipids in very large VLDL	mmol/L	120	0.0624452	0.0575627	0.0677417	0.0699989	0.0628083	0.0780128	0.00953157	0.00808813	0.010975	0.0133862	0.0111582	0.0156141
Phospholipids in very large VLDL	mmol/L	240	0.0762167	0.0707154	0.082146	0.085373	0.0771671	0.0944515	0.0234178	0.021129	0.0257066	0.0275592	0.0239893	0.031129
Cholesterol in very large VLDL	mmol/L	0	0.0693919	0.0641018	0.0751187	0.0759864	0.0687236	0.0840168	0	0	0	0	0	0
Cholesterol in very large VLDL	mmol/L	30	0.0699002	0.0643869	0.0758856	0.0775642	0.0696799	0.0863406	0.000947788	0.00015993	0.00173565	0.00219928	0.0011462	0.00325235
Cholesterol in very large VLDL	mmol/L	60	0.0702118	0.0648969	0.0759619	0.0788793	0.0711527	0.0874448	0.000438582	-0.000434241	0.0013114	0.0037419	0.00218164	0.00530217
Cholesterol in very large VLDL	mmol/L	120	0.0759623	0.0707473	0.0815616	0.0846185	0.0771324	0.0928313	0.00560946	0.00437338	0.00684554	0.00930062	0.00751405	0.0110872
Cholesterol in very large VLDL	mmol/L	240	0.0862254	0.0806909	0.0921396	0.0965731	0.088501	0.105382	0.0156369	0.0138604	0.0174133	0.0194461	0.0168133	0.0220789
Cholesteryl esters in very large VLDL	mmol/L	0	0.0378007	0.0351226	0.040683	0.041105	0.0374332	0.045137	0	0	0	0	0	0
Cholesteryl esters in very large VLDL	mmol/L	30	0.0379795	0.0351359	0.0410531	0.0421031	0.0381004	0.0465263	0.000497017	0.000103273	0.000890761	0.00118	0.000659746	0.00170025
Cholesteryl esters in very large VLDL	mmol/L	60	0.0377247	0.0349684	0.0406984	0.042012	0.0381919	0.0462142	-0.000142757	-0.000604381	0.000318868	0.00125613	0.000530361	0.00198189
Cholesteryl esters in very large VLDL	mmol/L	120	0.0393702	0.0367619	0.0421637	0.0438659	0.0401953	0.0478718	0.00118821	0.000617477	0.00175893	0.00303514	0.00224963	0.00382065
Cholesteryl esters in very large VLDL	mmol/L	240	0.0427726	0.0400617	0.045667	0.0479679	0.0441218	0.0521492	0.00444902	0.00368598	0.00521206	0.00618	0.00509827	0.00726174
Free cholesterol in very large VLDL	mmol/L	0	0.0313421	0.028682	0.0342488	0.0346872	0.0310629	0.0387344	0	0	0	0	0	0
Free cholesterol in very large VLDL	mmol/L	30	0.0316835	0.0289521	0.0346726	0.0352277	0.0312809	0.0396725	0.000450771	-2.70426e-05	0.000928585	0.00101928	0.000349777	0.00168878
Free cholesterol in very large VLDL	mmol/L	60	0.0322728	0.0296497	0.0351281	0.0366546	0.0326893	0.0411009	0.000581339	3.74769e-05	0.0011252	0.00248578	0.00152676	0.0034448
Free cholesterol in very large VLDL	mmol/L	120	0.0363863	0.033709	0.0392762	0.0405712	0.0367004	0.0448501	0.00442125	0.00366683	0.00517568	0.00626548	0.00514567	0.0073853
Free cholesterol in very large VLDL	mmol/L	240	0.0432085	0.0402747	0.046356	0.0483579	0.0440224	0.0531203	0.0111879	0.0100291	0.0123466	0.0132661	0.0115222	0.0150099
Triglycerides in very large VLDL	mmol/L	0	0.156595	0.140945	0.173983	0.174248	0.153606	0.197663	0	0	0	0	0	0
Triglycerides in very large VLDL	mmol/L	30	0.158273	0.142847	0.175365	0.178804	0.156284	0.20457	0.000808133	-0.00185937	0.00347564	0.00787752	0.00441423	0.0113408
Triglycerides in very large VLDL	mmol/L	60	0.168485	0.153489	0.184946	0.193277	0.169984	0.219762	0.00751075	0.00402756	0.0109939	0.0218773	0.0159905	0.027764
Triglycerides in very large VLDL	mmol/L	120	0.199332	0.183325	0.216736	0.227199	0.202706	0.254652	0.0367385	0.0313206	0.0421565	0.0574051	0.0486732	0.066137
Triglycerides in very large VLDL	mmol/L	240	0.254608	0.235378	0.27541	0.283971	0.255616	0.315472	0.0940625	0.0853854	0.10274	0.110464	0.096403	0.124524
Large VLDL (average diameter 53.6 nm)
Concentration of large VLDL particles	mmol/L	0	1.46045e-05	1.34187e-05	1.5895e-05	1.61361e-05	1.4559e-05	1.78841e-05	0	0	0	0	0	0
Concentration of large VLDL particles	mmol/L	30	1.46911e-05	1.34992e-05	1.59881e-05	1.6642e-05	1.49215e-05	1.85609e-05	1.08545e-07	-1.06957e-07	3.24046e-07	6.80146e-07	3.98299e-07	9.61993e-07
Concentration of large VLDL particles	mmol/L	60	1.50915e-05	1.39329e-05	1.63464e-05	1.72539e-05	1.55384e-05	1.91588e-05	2.97057e-07	1.92597e-08	5.74855e-07	1.28812e-06	8.86231e-07	1.69001e-06
Concentration of large VLDL particles	mmol/L	120	1.64667e-05	1.53233e-05	1.76956e-05	1.88166e-05	1.71301e-05	2.06693e-05	1.47855e-06	1.12125e-06	1.83585e-06	2.874e-06	2.39297e-06	3.35504e-06
Concentration of large VLDL particles	mmol/L	240	1.90582e-05	1.7799e-05	2.04064e-05	2.13461e-05	1.95345e-05	2.33258e-05	4.06028e-06	3.57085e-06	4.5497e-06	4.97063e-06	4.25141e-06	5.68984e-06
Total lipids in large VLDL	mmol/L	0	0.485289	0.446138	0.527876	0.534284	0.482284	0.591892	0	0	0	0	0	0
Total lipids in large VLDL	mmol/L	30	0.487405	0.44826	0.529968	0.5496	0.492968	0.612739	0.00252729	-0.00453822	0.0095928	0.0211235	0.012035	0.0302119
Total lipids in large VLDL	mmol/L	60	0.502037	0.464097	0.543077	0.570219	0.513927	0.632677	0.00964051	0.000476484	0.0188045	0.040974	0.0281552	0.0537928
Total lipids in large VLDL	mmol/L	120	0.545539	0.508079	0.58576	0.618546	0.563315	0.679193	0.0472658	0.0355323	0.0589993	0.0903801	0.0750524	0.105708
Total lipids in large VLDL	mmol/L	240	0.630726	0.589428	0.674918	0.700505	0.641682	0.764721	0.132284	0.116033	0.148535	0.157168	0.133426	0.18091
Phospholipids in large VLDL	mmol/L	0	0.0930133	0.0850588	0.101712	0.103242	0.0924475	0.115296	0	0	0	0	0	0
Phospholipids in large VLDL	mmol/L	30	0.0936479	0.0855938	0.10246	0.106361	0.0945682	0.119625	0.00083686	-0.000479372	0.00215309	0.00438484	0.0026125	0.00615718
Phospholipids in large VLDL	mmol/L	60	0.0963515	0.0885104	0.104887	0.110245	0.0985917	0.123276	0.00210791	0.000419258	0.00379656	0.0082233	0.00571794	0.0107287
Phospholipids in large VLDL	mmol/L	120	0.105582	0.09787	0.113901	0.120242	0.10879	0.1329	0.0100737	0.00789049	0.0122569	0.0180919	0.0150892	0.0210946
Phospholipids in large VLDL	mmol/L	240	0.122065	0.113642	0.131113	0.13724	0.125042	0.150629	0.0264385	0.0234014	0.0294756	0.0321621	0.0275402	0.036784
Cholesterol in large VLDL	mmol/L	0	0.132532	0.122828	0.143003	0.145554	0.132402	0.160012	0	0	0	0	0	0
Cholesterol in large VLDL	mmol/L	30	0.133236	0.123267	0.144012	0.149569	0.135198	0.165468	0.00140383	-0.000271122	0.00307879	0.00506043	0.0027368	0.00738407
Cholesterol in large VLDL	mmol/L	60	0.134036	0.124383	0.144439	0.151191	0.137268	0.166526	0.000541545	-0.00158348	0.00266657	0.00701482	0.00408797	0.00994168
Cholesterol in large VLDL	mmol/L	120	0.140825	0.13161	0.150684	0.15888	0.145903	0.17301	0.00583193	0.00333385	0.00833001	0.0138949	0.0107614	0.0170285
Cholesterol in large VLDL	mmol/L	240	0.153959	0.144367	0.16419	0.172921	0.159521	0.187447	0.0183277	0.0148668	0.0217886	0.0241209	0.0194553	0.0287864
Cholesteryl esters in large VLDL	mmol/L	0	0.0675123	0.0628242	0.0725503	0.0740904	0.0678202	0.0809403	0	0	0	0	0	0
Cholesteryl esters in large VLDL	mmol/L	30	0.0677583	0.0629015	0.0729901	0.076037	0.0691548	0.083604	0.000686651	-0.000199493	0.00157279	0.00225877	0.00100059	0.00351695
Cholesteryl esters in large VLDL	mmol/L	60	0.0675759	0.062852	0.0726548	0.075737	0.0691945	0.082898	-0.00027549	-0.00140407	0.000853088	0.00228423	0.000822969	0.00374549
Cholesteryl esters in large VLDL	mmol/L	120	0.0693959	0.0649517	0.0741443	0.0780933	0.072205	0.0844617	0.000882252	-0.000341017	0.00210552	0.00399354	0.0024644	0.00552268
Cholesteryl esters in large VLDL	mmol/L	240	0.0732094	0.0686595	0.0780607	0.0824796	0.0765712	0.0888439	0.00433782	0.00257064	0.006105	0.00649252	0.00419277	0.00879228
Free cholesterol in large VLDL	mmol/L	0	0.0647029	0.0595989	0.0702441	0.07122	0.0642854	0.0789026	0	0	0	0	0	0
Free cholesterol in large VLDL	mmol/L	30	0.0651987	0.060007	0.0708394	0.0733079	0.0657638	0.0817174	0.000717184	-0.000115748	0.00155012	0.00280166	0.00164648	0.00395684
Free cholesterol in large VLDL	mmol/L	60	0.0662143	0.0612023	0.0716367	0.0752317	0.0677941	0.0834852	0.000817035	-0.000238278	0.00187235	0.00473059	0.00315113	0.00631005
Free cholesterol in large VLDL	mmol/L	120	0.0711248	0.0662245	0.0763877	0.080535	0.0733702	0.0883995	0.00494968	0.00358216	0.0063172	0.00990137	0.0081069	0.0116958
Free cholesterol in large VLDL	mmol/L	240	0.0803918	0.0751575	0.0859906	0.0901266	0.0825232	0.0984307	0.0139899	0.0121276	0.0158521	0.0176284	0.0149091	0.0203476
Triglycerides in large VLDL	mmol/L	0	0.258318	0.236384	0.282288	0.284015	0.255376	0.315866	0	0	0	0	0	0
Triglycerides in large VLDL	mmol/L	30	0.259194	0.23763	0.282714	0.292174	0.26112	0.326922	0.000286597	-0.00398891	0.00456211	0.0116782	0.00645661	0.0168997
Triglycerides in large VLDL	mmol/L	60	0.270571	0.249704	0.293182	0.307678	0.27652	0.342347	0.00699106	0.00146348	0.0125186	0.0257358	0.0181366	0.0333351
Triglycerides in large VLDL	mmol/L	120	0.298144	0.27723	0.320635	0.338523	0.307361	0.372845	0.0313602	0.0240838	0.0386366	0.0583933	0.0487044	0.0680821
Triglycerides in large VLDL	mmol/L	240	0.353737	0.330043	0.379133	0.38937	0.355752	0.426165	0.0875181	0.0774131	0.0976231	0.100885	0.0860191	0.11575
Medium VLDL (average diameter 44.5 nm)
Concentration of medium VLDL particles	mmol/L	0	4.50646e-05	4.25727e-05	4.77023e-05	4.84877e-05	4.5176e-05	5.20421e-05	0	0	0	0	0	0
Concentration of medium VLDL particles	mmol/L	30	4.55538e-05	4.29693e-05	4.82937e-05	5.01011e-05	4.6509e-05	5.39705e-05	7.0873e-07	2.46275e-07	1.17119e-06	1.58166e-06	9.55416e-07	2.20791e-06
Concentration of medium VLDL particles	mmol/L	60	4.51252e-05	4.262e-05	4.77778e-05	4.94063e-05	4.59907e-05	5.30755e-05	-7.40942e-08	-6.55e-07	5.06811e-07	1.17264e-06	4.46144e-07	1.89913e-06
Concentration of medium VLDL particles	mmol/L	120	4.5241e-05	4.28265e-05	4.77915e-05	4.96363e-05	4.64851e-05	5.30011e-05	-1.17667e-07	-7.08849e-07	4.73515e-07	1.41071e-06	6.57141e-07	2.16429e-06
Concentration of medium VLDL particles	mmol/L	240	4.6412e-05	4.39376e-05	4.90258e-05	5.11667e-05	4.79713e-05	5.4575e-05	9.47455e-07	9.28164e-08	1.80209e-06	1.87092e-06	6.27186e-07	3.11465e-06
Total lipids in medium VLDL	mmol/L	0	0.768624	0.724666	0.815249	0.827138	0.768999	0.889673	0	0	0	0	0	0
Total lipids in medium VLDL	mmol/L	30	0.775581	0.730609	0.823321	0.856558	0.793089	0.925107	0.00983906	0.000599996	0.0190781	0.0301015	0.0181013	0.0421018
Total lipids in medium VLDL	mmol/L	60	0.774634	0.730636	0.821282	0.852525	0.791764	0.917949	0.00250593	-0.00945394	0.0144658	0.0298588	0.0154644	0.0442532
Total lipids in medium VLDL	mmol/L	120	0.786855	0.744721	0.831373	0.87041	0.813217	0.931625	0.0109814	-0.00153452	0.0234973	0.0492537	0.0342191	0.0642883
Total lipids in medium VLDL	mmol/L	240	0.824568	0.780206	0.871451	0.907053	0.848327	0.969845	0.0479823	0.030283	0.0656816	0.0672294	0.0421267	0.092332
Phospholipids in medium VLDL	mmol/L	0	0.165752	0.156256	0.175825	0.178458	0.166076	0.191762	0	0	0	0	0	0
Phospholipids in medium VLDL	mmol/L	30	0.167821	0.157912	0.178352	0.184669	0.17127	0.199117	0.0029184	0.00122154	0.00461526	0.00597359	0.00377291	0.00817428
Phospholipids in medium VLDL	mmol/L	60	0.166142	0.156531	0.176343	0.181722	0.16903	0.195366	-1.76672e-05	-0.00209625	0.00206091	0.00424905	0.00176583	0.00673227
Phospholipids in medium VLDL	mmol/L	120	0.167081	0.157738	0.176977	0.182508	0.170714	0.195117	0.000461566	-0.0016434	0.00256653	0.00495568	0.00231604	0.00759533
Phospholipids in medium VLDL	mmol/L	240	0.17115	0.161512	0.181364	0.188529	0.176516	0.201361	0.00419126	0.00118984	0.00719269	0.00703201	0.0024813	0.0115827
Cholesterol in medium VLDL	mmol/L	0	0.207782	0.196162	0.220091	0.221676	0.207407	0.236927	0	0	0	0	0	0
Cholesterol in medium VLDL	mmol/L	30	0.211612	0.19924	0.224752	0.229153	0.213783	0.245629	0.00528657	0.00313509	0.00743805	0.00638858	0.00360254	0.00917463
Cholesterol in medium VLDL	mmol/L	60	0.205738	0.194066	0.218113	0.220492	0.206476	0.235459	-0.00217128	-0.00436695	2.43857e-05	-0.000342416	-0.00301851	0.00233367
Cholesterol in medium VLDL	mmol/L	120	0.197827	0.185945	0.210468	0.209509	0.196509	0.223368	-0.00956908	-0.0122071	-0.00693107	-0.0115593	-0.0154802	-0.00763839
Cholesterol in medium VLDL	mmol/L	240	0.18828	0.176009	0.201406	0.205153	0.19181	0.219424	-0.0192771	-0.0228271	-0.0157271	-0.0193426	-0.0254249	-0.0132604
Cholesteryl esters in medium VLDL	mmol/L	0	0.105612	0.099035	0.112626	0.112526	0.104887	0.120721	0	0	0	0	0	0
Cholesteryl esters in medium VLDL	mmol/L	30	0.108118	0.101062	0.115667	0.116279	0.108024	0.125165	0.00336794	0.00203636	0.00469952	0.00311894	0.00147954	0.00475833
Cholesteryl esters in medium VLDL	mmol/L	60	0.104077	0.0974499	0.111155	0.110326	0.102894	0.118295	-0.00140117	-0.0026466	-0.000155744	-0.00169277	-0.00322913	-0.000156407
Cholesteryl esters in medium VLDL	mmol/L	120	0.0979706	0.0909293	0.105557	0.102094	0.094969	0.109753	-0.00672957	-0.0084139	-0.00504523	-0.00997773	-0.0124111	-0.00754435
Cholesteryl esters in medium VLDL	mmol/L	240	0.0885266	0.0812745	0.0964258	0.0961983	0.0886022	0.104446	-0.0159139	-0.0180171	-0.0138108	-0.0166856	-0.0200777	-0.0132936
Free cholesterol in medium VLDL	mmol/L	0	0.100746	0.0949959	0.106844	0.108149	0.100796	0.116038	0	0	0	0	0	0
Free cholesterol in medium VLDL	mmol/L	30	0.102052	0.0960195	0.108464	0.111736	0.103806	0.120272	0.00191863	0.000920272	0.00291699	0.00326965	0.0019081	0.00463119
Free cholesterol in medium VLDL	mmol/L	60	0.100176	0.0943878	0.106319	0.109016	0.101597	0.116976	-0.000770109	-0.00193969	0.000399471	0.00135035	-0.000121158	0.00282186
Free cholesterol in medium VLDL	mmol/L	120	0.0982929	0.0926499	0.10428	0.10628	0.0995827	0.113427	-0.00283951	-0.00410399	-0.00157503	-0.00158157	-0.00333903	0.000175884
Free cholesterol in medium VLDL	mmol/L	240	0.0979978	0.0921286	0.104241	0.107535	0.100827	0.11469	-0.00336315	-0.00522788	-0.00149842	-0.00265698	-0.00573646	0.00042251
Triglycerides in medium VLDL	mmol/L	0	0.386492	0.359959	0.41498	0.420414	0.38572	0.45823	0	0	0	0	0	0
Triglycerides in medium VLDL	mmol/L	30	0.387858	0.361532	0.416101	0.435451	0.3973	0.477266	0.00163409	-0.00533465	0.00860284	0.0177393	0.00901902	0.0264597
Triglycerides in medium VLDL	mmol/L	60	0.395288	0.369451	0.422932	0.443742	0.40652	0.484373	0.00469488	-0.00416959	0.0135593	0.0259522	0.0150495	0.0368548
Triglycerides in medium VLDL	mmol/L	120	0.414509	0.389673	0.440929	0.471942	0.435783	0.511101	0.0200889	0.0100352	0.0301426	0.0558573	0.0437337	0.0679809
Triglycerides in medium VLDL	mmol/L	240	0.457264	0.430175	0.48606	0.5061	0.46839	0.546847	0.0630681	0.0493758	0.0767605	0.07954	0.0617482	0.0973317
Small VLDL (average diameter 36.8 nm)
Concentration of small VLDL particles	mmol/L	0	4.56778e-05	4.34714e-05	4.79963e-05	4.89702e-05	4.60978e-05	5.20216e-05	0	0	0	0	0	0
Concentration of small VLDL particles	mmol/L	30	4.60492e-05	4.38062e-05	4.8407e-05	5.05136e-05	4.73833e-05	5.38507e-05	4.78907e-07	-1.32969e-08	9.71112e-07	1.4003e-06	7.42468e-07	2.05812e-06
Concentration of small VLDL particles	mmol/L	60	4.55405e-05	4.33602e-05	4.78304e-05	4.93935e-05	4.64886e-05	5.24799e-05	-3.08454e-07	-9.01813e-07	2.84905e-07	6.40453e-07	-9.22056e-08	1.37311e-06
Concentration of small VLDL particles	mmol/L	120	4.54493e-05	4.33805e-05	4.76167e-05	4.95839e-05	4.69717e-05	5.23414e-05	-5.61601e-07	-1.20367e-06	8.04646e-08	6.62233e-07	-1.73807e-07	1.49827e-06
Concentration of small VLDL particles	mmol/L	240	4.64835e-05	4.44184e-05	4.86446e-05	5.08267e-05	4.82784e-05	5.35095e-05	3.56487e-07	-6.12872e-07	1.32585e-06	9.90403e-07	-2.62712e-07	2.24352e-06
Total lipids in small VLDL	mmol/L	0	0.472253	0.450165	0.495424	0.504193	0.475549	0.534563	0	0	0	0	0	0
Total lipids in small VLDL	mmol/L	30	0.477005	0.454499	0.500625	0.520215	0.489112	0.553296	0.00584219	0.000886351	0.010798	0.0141963	0.00769607	0.0206966
Total lipids in small VLDL	mmol/L	60	0.470936	0.449052	0.493885	0.507563	0.478649	0.538224	-0.00289039	-0.00896842	0.00318763	0.00571257	-0.00153583	0.012961
Total lipids in small VLDL	mmol/L	120	0.467929	0.446918	0.489927	0.508916	0.482544	0.536729	-0.00700381	-0.0133865	-0.000621145	0.00584717	-0.00233058	0.0140249
Total lipids in small VLDL	mmol/L	240	0.476542	0.455306	0.498769	0.520042	0.49397	0.547492	0.000831587	-0.00884224	0.0105054	0.00788313	-0.00471994	0.0204862
Phospholipids in small VLDL	mmol/L	0	0.113063	0.107764	0.118622	0.120323	0.113527	0.127526	0	0	0	0	0	0
Phospholipids in small VLDL	mmol/L	30	0.114633	0.109136	0.120407	0.124372	0.117039	0.132164	0.00195233	0.000880792	0.00302386	0.00349724	0.00205743	0.00493704
Phospholipids in small VLDL	mmol/L	60	0.112624	0.10734	0.118168	0.120602	0.113822	0.127785	-0.000717309	-0.00200148	0.000566862	0.000784873	-0.000724306	0.00229405
Phospholipids in small VLDL	mmol/L	120	0.110263	0.1051	0.11568	0.118317	0.112112	0.124865	-0.00313711	-0.00446672	-0.00180751	-0.00172126	-0.00348387	4.13606e-05
Phospholipids in small VLDL	mmol/L	240	0.108629	0.103481	0.114033	0.117791	0.111612	0.124312	-0.00497295	-0.00696999	-0.00297592	-0.00426074	-0.0071799	-0.00134158
Cholesterol in small VLDL	mmol/L	0	0.172327	0.164148	0.180914	0.182749	0.17199	0.194181	0	0	0	0	0	0
Cholesterol in small VLDL	mmol/L	30	0.17521	0.166512	0.184362	0.188376	0.176849	0.200655	0.00369431	0.00212345	0.00526517	0.00470453	0.00262521	0.00678384
Cholesterol in small VLDL	mmol/L	60	0.17032	0.162141	0.178911	0.180572	0.170118	0.191667	-0.00216939	-0.00379406	-0.000544725	-0.00124889	-0.0034415	0.00094373
Cholesterol in small VLDL	mmol/L	120	0.163205	0.155069	0.171766	0.171318	0.161667	0.181545	-0.00910652	-0.0111476	-0.00706542	-0.0112999	-0.0144986	-0.00810116
Cholesterol in small VLDL	mmol/L	240	0.15584	0.147934	0.164168	0.167311	0.157874	0.177311	-0.0169986	-0.0198885	-0.0141086	-0.0179528	-0.0228195	-0.0130861
Cholesteryl esters in small VLDL	mmol/L	0	0.103733	0.0987709	0.108944	0.110026	0.103402	0.117075	0	0	0	0	0	0
Cholesteryl esters in small VLDL	mmol/L	30	0.105557	0.100248	0.111148	0.113197	0.106108	0.120759	0.00233939	0.00134216	0.00333663	0.00262757	0.00132773	0.00392741
Cholesteryl esters in small VLDL	mmol/L	60	0.102339	0.0973685	0.107563	0.108224	0.101832	0.115018	-0.00142429	-0.0024145	-0.000434075	-0.00117004	-0.00257084	0.000230761
Cholesteryl esters in small VLDL	mmol/L	120	0.0981476	0.0932035	0.103354	0.102628	0.0967117	0.108906	-0.00551151	-0.00680415	-0.00421888	-0.0074631	-0.0095385	-0.0053877
Cholesteryl esters in small VLDL	mmol/L	240	0.0934872	0.0887868	0.0984365	0.100396	0.0946902	0.106446	-0.0106006	-0.0123266	-0.00887449	-0.0111695	-0.0140248	-0.00831415
Free cholesterol in small VLDL	mmol/L	0	0.0684978	0.0652236	0.0719364	0.0726317	0.0684348	0.0770859	0	0	0	0	0	0
Free cholesterol in small VLDL	mmol/L	30	0.0695554	0.0661108	0.0731795	0.0750795	0.0705736	0.0798731	0.00135492	0.000733628	0.00197621	0.00207696	0.00123758	0.00291633
Free cholesterol in small VLDL	mmol/L	60	0.067884	0.064618	0.0713151	0.072259	0.0681337	0.0766341	-0.000745105	-0.00144609	-4.41153e-05	-7.8846e-05	-0.000948621	0.000790929
Free cholesterol in small VLDL	mmol/L	120	0.0649575	0.061712	0.0683736	0.0686151	0.0648257	0.072626	-0.00359501	-0.004412	-0.00277801	-0.00383677	-0.00502685	-0.0026467
Free cholesterol in small VLDL	mmol/L	240	0.0622409	0.0589695	0.0656937	0.066805	0.0629942	0.0708464	-0.00639801	-0.00763769	-0.00515833	-0.00678332	-0.00885871	-0.00470794
Triglycerides in small VLDL	mmol/L	0	0.183711	0.173358	0.194683	0.198536	0.185635	0.212333	0	0	0	0	0	0
Triglycerides in small VLDL	mmol/L	30	0.184003	0.173836	0.194764	0.204584	0.190398	0.219827	0.000195556	-0.00294315	0.00333426	0.00599455	0.00207041	0.00991868
Triglycerides in small VLDL	mmol/L	60	0.184926	0.174818	0.195618	0.203665	0.190096	0.218203	-3.69169e-06	-0.00380069	0.00379331	0.00617659	0.001537	0.0108162
Triglycerides in small VLDL	mmol/L	120	0.19146	0.181844	0.201584	0.216277	0.203291	0.230093	0.00523982	0.00100629	0.00947335	0.0188683	0.0135879	0.0241487
Triglycerides in small VLDL	mmol/L	240	0.208729	0.19834	0.219662	0.231452	0.218007	0.245726	0.0228031	0.0165547	0.0290515	0.0300967	0.0233612	0.0368322
Very small VLDL (average diameter 31.3 nm)
Concentration of very small VLDL particles	mmol/L	0	5.60189e-05	5.39397e-05	5.81783e-05	5.78609e-05	5.52525e-05	6.05925e-05	0	0	0	0	0	0
Concentration of very small VLDL particles	mmol/L	30	5.69157e-05	5.47081e-05	5.92122e-05	5.91195e-05	5.64173e-05	6.19511e-05	1.03526e-06	5.55866e-07	1.51465e-06	8.41931e-07	2.80422e-07	1.40344e-06
Concentration of very small VLDL particles	mmol/L	60	5.5832e-05	5.37556e-05	5.79887e-05	5.7129e-05	5.46673e-05	5.97016e-05	-1.70071e-07	-6.88516e-07	3.48373e-07	-4.27852e-07	-9.93485e-07	1.37782e-07
Concentration of very small VLDL particles	mmol/L	120	5.54646e-05	5.33985e-05	5.76106e-05	5.66114e-05	5.42925e-05	5.90293e-05	-4.97943e-07	-1.04775e-06	5.18613e-08	-1.32773e-06	-2.25225e-06	-4.03202e-07
Concentration of very small VLDL particles	mmol/L	240	5.57056e-05	5.36553e-05	5.78342e-05	5.76581e-05	5.52704e-05	6.0149e-05	-3.75764e-07	-1.10187e-06	3.50345e-07	-7.60557e-07	-1.75284e-06	2.3173e-07
Total lipids in very small VLDL	mmol/L	0	0.367345	0.353673	0.381547	0.378503	0.361592	0.396204	0	0	0	0	0	0
Total lipids in very small VLDL	mmol/L	30	0.373094	0.358653	0.388117	0.386058	0.368357	0.40461	0.00639266	0.00344743	0.0093379	0.00489263	0.00143187	0.00835339
Total lipids in very small VLDL	mmol/L	60	0.365855	0.352238	0.38	0.372996	0.356917	0.3898	-0.00133786	-0.00450432	0.00182859	-0.00332195	-0.0067731	0.000129199
Total lipids in very small VLDL	mmol/L	120	0.36363	0.349995	0.377796	0.368958	0.353444	0.385153	-0.00322197	-0.00672471	0.000280765	-0.00987372	-0.0155806	-0.00416681
Total lipids in very small VLDL	mmol/L	240	0.365666	0.352008	0.379854	0.376191	0.360422	0.392651	-0.0018899	-0.00704371	0.00326391	-0.00556492	-0.0127641	0.00163425
Phospholipids in very small VLDL	mmol/L	0	0.107225	0.103153	0.111458	0.110792	0.105788	0.116032	0	0	0	0	0	0
Phospholipids in very small VLDL	mmol/L	30	0.108763	0.104478	0.113224	0.112562	0.107228	0.11816	0.0017279	0.000816831	0.00263897	0.00110627	8.25552e-05	0.00212999
Phospholipids in very small VLDL	mmol/L	60	0.106439	0.102345	0.110697	0.10881	0.103971	0.113874	-0.00069204	-0.00165955	0.000275473	-0.00125822	-0.0022096	-0.000306847
Phospholipids in very small VLDL	mmol/L	120	0.105384	0.101309	0.109622	0.106779	0.102039	0.111738	-0.00168579	-0.00277863	-0.000592962	-0.00401511	-0.00575123	-0.00227898
Phospholipids in very small VLDL	mmol/L	240	0.105663	0.101545	0.109947	0.108751	0.104101	0.113608	-0.00158766	-0.00322486	4.95298e-05	-0.00287505	-0.00521221	-0.000537891
Cholesterol in very small VLDL	mmol/L	0	0.190194	0.182432	0.198287	0.194802	0.185381	0.204701	0	0	0	0	0	0
Cholesterol in very small VLDL	mmol/L	30	0.193414	0.185037	0.20217	0.198154	0.188428	0.208381	0.00385253	0.00189365	0.00581142	0.00193359	-0.000364193	0.00423138
Cholesterol in very small VLDL	mmol/L	60	0.188877	0.180995	0.197101	0.190702	0.181868	0.199966	-0.000962987	-0.00301987	0.0010939	-0.00302183	-0.00531218	-0.000731486
Cholesterol in very small VLDL	mmol/L	120	0.186525	0.178565	0.194841	0.185765	0.177159	0.19479	-0.00299136	-0.00527577	-0.000706956	-0.00928919	-0.0129226	-0.00565575
Cholesterol in very small VLDL	mmol/L	240	0.184088	0.176035	0.192509	0.186837	0.177625	0.196527	-0.00570956	-0.00875577	-0.00266334	-0.00921859	-0.0134883	-0.00494892
Cholesteryl esters in very small VLDL	mmol/L	0	0.129779	0.124203	0.135604	0.132562	0.125888	0.13959	0	0	0	0	0	0
Cholesteryl esters in very small VLDL	mmol/L	30	0.132079	0.126031	0.138418	0.134813	0.127936	0.142059	0.00279503	0.00135922	0.00423084	0.0012703	-0.00043283	0.00297344
Cholesteryl esters in very small VLDL	mmol/L	60	0.12896	0.12323	0.134957	0.129558	0.123297	0.136136	-0.000467212	-0.00196141	0.00102699	-0.00225184	-0.00398355	-0.000520124
Cholesteryl esters in very small VLDL	mmol/L	120	0.127998	0.122239	0.134029	0.126731	0.120575	0.133202	-0.00123033	-0.0028671	0.000406433	-0.00601576	-0.00857619	-0.00345532
Cholesteryl esters in very small VLDL	mmol/L	240	0.126351	0.120577	0.132401	0.127674	0.121037	0.134675	-0.0031272	-0.00523754	-0.00101687	-0.00569872	-0.00856858	-0.00282887
Free cholesterol in very small VLDL	mmol/L	0	0.0602438	0.0579309	0.062649	0.0621139	0.059258	0.0651074	0	0	0	0	0	0
Free cholesterol in very small VLDL	mmol/L	30	0.0611539	0.0586962	0.0637144	0.063191	0.0602003	0.0663303	0.0010575	0.000513703	0.0016013	0.000663291	2.11413e-05	0.00130544
Free cholesterol in very small VLDL	mmol/L	60	0.0597164	0.0574172	0.0621077	0.0610033	0.0582941	0.0638385	-0.000495774	-0.00107789	8.63414e-05	-0.000769996	-0.00137645	-0.000163546
Free cholesterol in very small VLDL	mmol/L	120	0.0583646	0.0560482	0.0607767	0.0589203	0.0563644	0.0615921	-0.00176103	-0.00243998	-0.00108208	-0.00327344	-0.00437845	-0.00216842
Free cholesterol in very small VLDL	mmol/L	240	0.0576005	0.0552302	0.0600725	0.059053	0.0563872	0.0618448	-0.00258235	-0.00356843	-0.00159628	-0.00351987	-0.00500951	-0.00203022
Triglycerides in very small VLDL	mmol/L	0	0.0686363	0.0658558	0.0715342	0.071842	0.0683499	0.0755126	0	0	0	0	0	0
Triglycerides in very small VLDL	mmol/L	30	0.0696247	0.0668917	0.0724694	0.0741688	0.0703764	0.0781655	0.000812227	7.53785e-05	0.00154908	0.00185276	0.000907452	0.00279807
Triglycerides in very small VLDL	mmol/L	60	0.069097	0.0663739	0.0719319	0.0723409	0.0687893	0.0760758	0.000317164	-0.000475889	0.00111022	0.000958106	5.18717e-05	0.00186434
Triglycerides in very small VLDL	mmol/L	120	0.070321	0.0676504	0.0730971	0.0750794	0.0714971	0.0788412	0.00145519	0.000540732	0.00236964	0.00343058	0.00216727	0.00469389
Triglycerides in very small VLDL	mmol/L	240	0.0741682	0.0712994	0.0771525	0.0789624	0.0753257	0.0827747	0.00540732	0.00395886	0.00685578	0.00652872	0.00486342	0.00819403
IDL (average diameter 28.6 nm)
Concentration of IDL particles	mmol/L	0	0.000339179	0.000326728	0.000352104	0.000349898	0.000334373	0.000366143	0	0	0	0	0	0
Concentration of IDL particles	mmol/L	30	0.000345854	0.000332482	0.000359763	0.000355768	0.000339645	0.000372656	7.70735e-06	4.34673e-06	1.1068e-05	5.18473e-06	1.05189e-06	9.31757e-06
Concentration of IDL particles	mmol/L	60	0.000341128	0.000328359	0.000354393	0.000350117	0.00033506	0.000365851	2.4221e-06	-1.39206e-06	6.23625e-06	2.13408e-06	-1.8044e-06	6.07256e-06
Concentration of IDL particles	mmol/L	120	0.000347359	0.000334492	0.000360721	0.000351191	0.000336614	0.0003664	8.78202e-06	4.26359e-06	1.33005e-05	1.3747e-06	-4.42596e-06	7.17536e-06
Concentration of IDL particles	mmol/L	240	0.000344306	0.000331639	0.000357456	0.000350427	0.000335488	0.000366031	4.99135e-06	4.40458e-07	9.54224e-06	-2.47947e-06	-7.36638e-06	2.40743e-06
Total lipids in IDL	mmol/L	0	1.34101	1.29233	1.39153	1.36347	1.30387	1.4258	0	0	0	0	0	0
Total lipids in IDL	mmol/L	30	1.3677	1.31525	1.42225	1.40041	1.33813	1.46558	0.0309466	0.0211324	0.0407607	0.0301963	0.0176195	0.042773
Total lipids in IDL	mmol/L	60	1.34469	1.29501	1.39628	1.36291	1.30469	1.42372	0.00458017	-0.00619065	0.015351	0.00455094	-0.00956368	0.0186656
Total lipids in IDL	mmol/L	120	1.34539	1.29609	1.39658	1.34857	1.29055	1.40919	0.00628135	-0.00597358	0.0185363	-0.0112975	-0.0274574	0.00486235
Total lipids in IDL	mmol/L	240	1.34148	1.2919	1.39295	1.35484	1.2968	1.41548	9.05287e-05	-0.0143629	0.014544	-0.0213568	-0.0421731	-0.000540462
Phospholipids in IDL	mmol/L	0	0.314152	0.303246	0.325451	0.320686	0.307094	0.33488	0	0	0	0	0	0
Phospholipids in IDL	mmol/L	30	0.319933	0.30805	0.332276	0.328633	0.314188	0.343742	0.00685434	0.00475043	0.00895825	0.0063689	0.00383183	0.00890598
Phospholipids in IDL	mmol/L	60	0.312989	0.301735	0.324664	0.318131	0.304871	0.331967	-0.000756931	-0.00280093	0.00128706	-0.00131844	-0.00396359	0.00132671
Phospholipids in IDL	mmol/L	120	0.310869	0.299765	0.322384	0.313967	0.300597	0.327931	-0.00269606	-0.00498128	-0.000410833	-0.00564913	-0.00886727	-0.002431
Phospholipids in IDL	mmol/L	240	0.307785	0.296903	0.319065	0.314653	0.301487	0.328394	-0.00660135	-0.00943987	-0.00376283	-0.00863068	-0.0128421	-0.00441929
Cholesterol in IDL	mmol/L	0	0.929685	0.894023	0.966768	0.942722	0.899232	0.988316	0	0	0	0	0	0
Cholesterol in IDL	mmol/L	30	0.949083	0.910614	0.989177	0.96837	0.923134	1.01582	0.0227718	0.015212	0.0303317	0.0214048	0.011391	0.0314186
Cholesterol in IDL	mmol/L	60	0.934029	0.897489	0.972057	0.944594	0.902001	0.989199	0.00510279	-0.0034104	0.013616	0.00529532	-0.00609893	0.0166896
Cholesterol in IDL	mmol/L	120	0.936311	0.90004	0.974043	0.931354	0.889153	0.975559	0.0080922	-0.00184352	0.0180279	-0.00900128	-0.0216865	0.00368398
Cholesterol in IDL	mmol/L	240	0.931695	0.895123	0.969761	0.932838	0.889961	0.97778	0.00201298	-0.00928506	0.013311	-0.0189242	-0.0351694	-0.00267896
Cholesteryl esters in IDL	mmol/L	0	0.695667	0.668578	0.723853	0.705583	0.672559	0.740227	0	0	0	0	0	0
Cholesteryl esters in IDL	mmol/L	30	0.709858	0.680811	0.740145	0.725568	0.691061	0.761798	0.0167164	0.0111805	0.0222524	0.0169427	0.00904128	0.0248441
Cholesteryl esters in IDL	mmol/L	60	0.701723	0.67398	0.730608	0.709938	0.677431	0.744006	0.00643789	-0.000120086	0.0129959	0.00714128	-0.00212839	0.0164109
Cholesteryl esters in IDL	mmol/L	120	0.707459	0.679936	0.736096	0.70198	0.669814	0.735691	0.0126827	0.00500858	0.0203569	-0.00190335	-0.0116637	0.00785695
Cholesteryl esters in IDL	mmol/L	240	0.707609	0.679628	0.736743	0.705564	0.672764	0.739963	0.0118763	0.0030607	0.0206919	-0.00723228	-0.0204511	0.00598652
Free cholesterol in IDL	mmol/L	0	0.233712	0.22491	0.242859	0.236865	0.226128	0.248112	0	0	0	0	0	0
Free cholesterol in IDL	mmol/L	30	0.238894	0.229224	0.248972	0.242537	0.231534	0.254063	0.00605539	0.00374954	0.00836125	0.00446207	0.00174514	0.00717899
Free cholesterol in IDL	mmol/L	60	0.231986	0.222944	0.241396	0.23445	0.224141	0.245233	-0.0013351	-0.00367222	0.00100202	-0.00184596	-0.00466295	0.000971041
Free cholesterol in IDL	mmol/L	120	0.228548	0.219574	0.237889	0.229155	0.218889	0.239902	-0.00459054	-0.00722112	-0.00195996	-0.00709792	-0.0105833	-0.00361258
Free cholesterol in IDL	mmol/L	240	0.223727	0.214856	0.232965	0.227016	0.216674	0.237853	-0.00986334	-0.0127603	-0.00696636	-0.0116919	-0.0154617	-0.00792203
Triglycerides in IDL	mmol/L	0	0.0951315	0.0914781	0.0989308	0.0980595	0.093564	0.102771	0	0	0	0	0	0
Triglycerides in IDL	mmol/L	30	0.0966482	0.0930189	0.100419	0.101263	0.0964384	0.106329	0.0013204	0.000347173	0.00229363	0.00242258	0.00122667	0.00361849
Triglycerides in IDL	mmol/L	60	0.0954624	0.0918829	0.0991813	0.0980737	0.0935301	0.102838	0.000234313	-0.000784204	0.00125283	0.000574058	-0.000576412	0.00172453
Triglycerides in IDL	mmol/L	120	0.0961217	0.0925815	0.0997972	0.101009	0.0962709	0.105979	0.000885209	-0.000251653	0.00202207	0.00335287	0.00183962	0.00486612
Triglycerides in IDL	mmol/L	240	0.0997643	0.0959673	0.103712	0.104749	0.0999382	0.109792	0.0046789	0.00287274	0.00648505	0.00619804	0.00419537	0.00820071
Large LDL (average diameter 25.5 nm)
Concentration of large LDL particles	mmol/L	0	0.000857189	0.00082582	0.000889749	0.00088685	0.000846505	0.000929118	0	0	0	0	0	0
Concentration of large LDL particles	mmol/L	30	0.000866095	0.000832761	0.000900764	0.000909056	0.000865618	0.000954674	1.28265e-05	7.01225e-06	1.86408e-05	1.94291e-05	1.10553e-05	2.78029e-05
Concentration of large LDL particles	mmol/L	60	0.000850756	0.000818943	0.000883804	0.000887522	0.000846818	0.000930183	-6.70127e-06	-1.32989e-05	-1.0368e-07	3.61761e-06	-5.007e-06	1.22422e-05
Concentration of large LDL particles	mmol/L	120	0.000830236	0.000800304	0.000861287	0.000851917	0.00081504	0.000890464	-2.85804e-05	-3.71384e-05	-2.00225e-05	-3.20962e-05	-4.53278e-05	-1.88646e-05
Concentration of large LDL particles	mmol/L	240	0.000805485	0.000775471	0.000836661	0.000839181	0.00080185	0.000878249	-5.45746e-05	-6.60168e-05	-4.31324e-05	-5.51763e-05	-7.66656e-05	-3.3687e-05
Total lipids in large LDL	mmol/L	0	1.81941	1.75134	1.89014	1.86945	1.78145	1.96179	0	0	0	0	0	0
Total lipids in large LDL	mmol/L	30	1.85542	1.78302	1.93077	1.939	1.84492	2.03786	0.0426865	0.0272437	0.0581293	0.0623634	0.0435433	0.0811834
Total lipids in large LDL	mmol/L	60	1.82276	1.75398	1.89424	1.88898	1.80077	1.98151	0.00129657	-0.0172712	0.0198644	0.0234827	0.00471658	0.0422488
Total lipids in large LDL	mmol/L	120	1.78734	1.72016	1.85715	1.85261	1.76738	1.94195	-0.0337389	-0.0516959	-0.0157819	-0.00650837	-0.0291759	0.0161592
Total lipids in large LDL	mmol/L	240	1.74111	1.67266	1.81237	1.81847	1.73245	1.90877	-0.0807819	-0.104201	-0.0573631	-0.069544	-0.103192	-0.0358964
Phospholipids in large LDL	mmol/L	0	0.401533	0.387579	0.415989	0.410906	0.392496	0.430179	0	0	0	0	0	0
Phospholipids in large LDL	mmol/L	30	0.409544	0.394641	0.42501	0.424202	0.40475	0.444589	0.0092955	0.00620015	0.0123909	0.0117903	0.00788845	0.0156921
Phospholipids in large LDL	mmol/L	60	0.401894	0.387799	0.416501	0.41287	0.394729	0.431844	6.03392e-05	-0.00353818	0.00365885	0.0028918	-0.00108467	0.00686827
Phospholipids in large LDL	mmol/L	120	0.395637	0.381664	0.410123	0.405212	0.387345	0.423903	-0.00590862	-0.00944353	-0.00237371	-0.00369826	-0.00810911	0.0007126
Phospholipids in large LDL	mmol/L	240	0.386421	0.372338	0.401037	0.398756	0.3805	0.417887	-0.0154346	-0.0198455	-0.0110237	-0.0155798	-0.0220152	-0.00914442
Cholesterol in large LDL	mmol/L	0	1.32289	1.27139	1.37648	1.3604	1.29378	1.43044	0	0	0	0	0	0
Cholesterol in large LDL	mmol/L	30	1.34917	1.29428	1.40638	1.41282	1.34137	1.48808	0.031853	0.0201851	0.043521	0.0474686	0.0332184	0.0617188
Cholesterol in large LDL	mmol/L	60	1.32537	1.27319	1.37968	1.37692	1.30984	1.44745	0.000908961	-0.0132885	0.0151064	0.0191487	0.00493945	0.0333579
Cholesterol in large LDL	mmol/L	120	1.29522	1.24455	1.34796	1.3446	1.28028	1.41216	-0.0291953	-0.0430945	-0.0152961	-0.00791197	-0.0256448	0.00982089
Cholesterol in large LDL	mmol/L	240	1.25445	1.203	1.3081	1.31259	1.24769	1.38085	-0.0707094	-0.0888115	-0.0526074	-0.0620954	-0.0887527	-0.0354381
Cholesteryl esters in large LDL	mmol/L	0	0.984055	0.94513	1.02458	1.01365	0.963327	1.0666	0	0	0	0	0	0
Cholesteryl esters in large LDL	mmol/L	30	1.00343	0.962126	1.0465	1.05437	1.00021	1.11146	0.023426	0.0143569	0.0324952	0.0372285	0.0261314	0.0483257
Cholesteryl esters in large LDL	mmol/L	60	0.986868	0.947472	1.0279	1.02899	0.977931	1.08271	0.00138877	-0.0097136	0.0124911	0.017421	0.00651054	0.0283315
Cholesteryl esters in large LDL	mmol/L	120	0.965459	0.927224	1.00527	1.00827	0.959466	1.05956	-0.0200748	-0.0308618	-0.00928771	0.000846661	-0.0129373	0.0146306
Cholesteryl esters in large LDL	mmol/L	240	0.938585	0.899537	0.979328	0.986591	0.937358	1.03841	-0.047296	-0.0613952	-0.0331967	-0.0380425	-0.0584822	-0.0176029
Free cholesterol in large LDL	mmol/L	0	0.338368	0.325455	0.351794	0.346386	0.329771	0.363839	0	0	0	0	0	0
Free cholesterol in large LDL	mmol/L	30	0.345273	0.331338	0.359794	0.358061	0.34042	0.376616	0.00842697	0.0056642	0.0111898	0.0102401	0.0068362	0.013644
Free cholesterol in large LDL	mmol/L	60	0.338001	0.324853	0.351682	0.347532	0.331131	0.364745	-0.000479808	-0.00372985	0.00277023	0.00172763	-0.00193271	0.00538797
Free cholesterol in large LDL	mmol/L	120	0.329255	0.316448	0.34258	0.33595	0.320065	0.352625	-0.00912051	-0.0124984	-0.00574265	-0.00875863	-0.0132231	-0.00429415
Free cholesterol in large LDL	mmol/L	240	0.315287	0.302485	0.328631	0.325522	0.309419	0.342464	-0.0234135	-0.0277227	-0.0191042	-0.0240529	-0.0306053	-0.0175005
Triglycerides in large LDL	mmol/L	0	0.0934558	0.0897805	0.0972815	0.0964236	0.0919696	0.101093	0	0	0	0	0	0
Triglycerides in large LDL	mmol/L	30	0.0951479	0.0914617	0.0989826	0.100123	0.0953133	0.105176	0.001538	0.000489455	0.00258654	0.00310452	0.00186321	0.00434583
Triglycerides in large LDL	mmol/L	60	0.0938891	0.0902521	0.0976728	0.0974051	0.0928386	0.102196	0.000327271	-0.000808418	0.00146296	0.00144226	0.000298131	0.00258638
Triglycerides in large LDL	mmol/L	120	0.0949513	0.0913475	0.0986973	0.100814	0.0959593	0.105914	0.00136501	0.000137439	0.00259259	0.00510185	0.00352344	0.00668027
Triglycerides in large LDL	mmol/L	240	0.0985929	0.0945676	0.10279	0.104805	0.0997201	0.11015	0.00536209	0.00342775	0.00729644	0.00813119	0.00600223	0.0102602
Medium LDL (average diameter 23.0 nm)
Concentration of medium LDL particles	mmol/L	0	0.000341055	0.000327096	0.000355611	0.000361229	0.000341657	0.000381923	0	0	0	0	0	0
Concentration of medium LDL particles	mmol/L	30	0.000347247	0.0003326	0.000362539	0.000375677	0.000354927	0.00039764	7.06175e-06	2.89952e-06	1.1224e-05	1.29323e-05	7.50803e-06	1.83567e-05
Concentration of medium LDL particles	mmol/L	60	0.000342931	0.000328811	0.000357656	0.000365221	0.000345316	0.000386273	1.47893e-06	-3.36245e-06	6.32032e-06	4.87396e-06	-1.14461e-06	1.08925e-05
Concentration of medium LDL particles	mmol/L	120	0.000345208	0.000329002	0.000362211	0.000381402	0.000357275	0.000407157	6.84971e-06	-1.76238e-07	1.38757e-05	2.91468e-05	1.82948e-05	3.99987e-05
Concentration of medium LDL particles	mmol/L	240	0.000353068	0.000335917	0.000371094	0.000387784	0.000361588	0.000415877	1.56332e-05	6.92664e-06	2.43397e-05	3.08955e-05	1.69919e-05	4.47991e-05
Total lipids in medium LDL	mmol/L	0	0.742804	0.71141	0.775584	0.778561	0.735896	0.823701	0	0	0	0	0	0
Total lipids in medium LDL	mmol/L	30	0.757444	0.724597	0.791781	0.811157	0.76553	0.859504	0.0169079	0.00905369	0.0247622	0.0306625	0.0211559	0.0401691
Total lipids in medium LDL	mmol/L	60	0.74724	0.715454	0.780439	0.793506	0.749942	0.8396	0.00330685	-0.00639858	0.0130123	0.0169368	0.00692343	0.0269501
Total lipids in medium LDL	mmol/L	120	0.747295	0.714316	0.781798	0.808044	0.76162	0.857297	0.00525168	-0.00509696	0.0156003	0.040077	0.0261936	0.0539603
Total lipids in medium LDL	mmol/L	240	0.749952	0.714805	0.786827	0.810407	0.760741	0.863315	0.0100325	-0.00362131	0.0236863	0.0313971	0.0122924	0.0505018
Phospholipids in medium LDL	mmol/L	0	0.193091	0.185159	0.201364	0.200614	0.190158	0.211646	0	0	0	0	0	0
Phospholipids in medium LDL	mmol/L	30	0.196605	0.188313	0.205262	0.208518	0.197313	0.220359	0.00420746	0.00234736	0.00606755	0.00744886	0.00496866	0.00992907
Phospholipids in medium LDL	mmol/L	60	0.194155	0.186163	0.202491	0.204451	0.193889	0.215589	0.000686631	-0.00163407	0.00300733	0.00426007	0.00173416	0.00678598
Phospholipids in medium LDL	mmol/L	120	0.192417	0.184552	0.200618	0.20333	0.192994	0.21422	-0.00107901	-0.00324213	0.00108412	0.00414772	0.00150431	0.00679112
Phospholipids in medium LDL	mmol/L	240	0.189226	0.180938	0.197895	0.201139	0.190157	0.212756	-0.00392972	-0.00684435	-0.00101508	-0.000824684	-0.00468724	0.00303787
Cholesterol in medium LDL	mmol/L	0	0.516138	0.493812	0.539474	0.54246	0.511595	0.575186	0	0	0	0	0	0
Cholesterol in medium LDL	mmol/L	30	0.526624	0.503205	0.551133	0.565751	0.532779	0.600764	0.012133	0.00642129	0.0178448	0.0219639	0.0152091	0.0287188
Cholesterol in medium LDL	mmol/L	60	0.519038	0.496351	0.542763	0.5526	0.521031	0.586082	0.00225482	-0.00483046	0.00934009	0.0115381	0.00414653	0.0189296
Cholesterol in medium LDL	mmol/L	120	0.519344	0.495343	0.544507	0.56556	0.530915	0.602465	0.00459301	-0.00352374	0.0127098	0.03219	0.0209575	0.0434225
Cholesterol in medium LDL	mmol/L	240	0.522573	0.497049	0.549408	0.567172	0.530086	0.606853	0.00943679	-0.00104189	0.0199155	0.0260753	0.0108577	0.0412929
Cholesteryl esters in medium LDL	mmol/L	0	0.37386	0.356952	0.391569	0.395762	0.371958	0.42109	0	0	0	0	0	0
Cholesteryl esters in medium LDL	mmol/L	30	0.381484	0.363771	0.40006	0.413303	0.387851	0.440426	0.00874619	0.00427313	0.0132192	0.0166913	0.0115455	0.0218371
Cholesteryl esters in medium LDL	mmol/L	60	0.376317	0.359089	0.394372	0.403762	0.379212	0.429901	0.00209929	-0.00344367	0.00764225	0.0093728	0.00346022	0.0152854
Cholesteryl esters in medium LDL	mmol/L	120	0.381104	0.362464	0.400702	0.421404	0.393342	0.451467	0.00892875	0.00182144	0.0160361	0.0343564	0.0240027	0.0447101
Cholesteryl esters in medium LDL	mmol/L	240	0.391456	0.371325	0.412679	0.429648	0.399302	0.462301	0.0209771	0.0117092	0.030245	0.0371644	0.0232428	0.0510859
Free cholesterol in medium LDL	mmol/L	0	0.141617	0.135823	0.147659	0.145952	0.13841	0.153906	0	0	0	0	0	0
Free cholesterol in medium LDL	mmol/L	30	0.144416	0.138293	0.150811	0.151665	0.143615	0.160166	0.00338686	0.00203136	0.00474237	0.00527262	0.00346802	0.00707722
Free cholesterol in medium LDL	mmol/L	60	0.141996	0.136138	0.148105	0.148012	0.140477	0.15595	0.000155525	-0.00154699	0.00185804	0.00216525	0.000299256	0.00403124
Free cholesterol in medium LDL	mmol/L	120	0.137428	0.131684	0.143423	0.14276	0.135414	0.150504	-0.00433574	-0.0059437	-0.00272777	-0.00216641	-0.00430447	-2.83568e-05
Free cholesterol in medium LDL	mmol/L	240	0.13007	0.124195	0.136223	0.135779	0.128061	0.143962	-0.0115403	-0.0136622	-0.00941839	-0.0110891	-0.0142088	-0.00796933
Triglycerides in medium LDL	mmol/L	0	0.0331146	0.0316915	0.0346016	0.0348588	0.0330665	0.0367482	0	0	0	0	0	0
Triglycerides in medium LDL	mmol/L	30	0.0337341	0.0322969	0.0352352	0.0362537	0.0343317	0.0382834	0.000567433	0.000188992	0.000945874	0.00124967	0.000805363	0.00169398
Triglycerides in medium LDL	mmol/L	60	0.0335342	0.0321105	0.035021	0.035839	0.033975	0.0378053	0.0003654	-6.79654e-05	0.000798766	0.00113864	0.000714137	0.00156314
Triglycerides in medium LDL	mmol/L	120	0.0348921	0.0334285	0.0364197	0.0381498	0.0360939	0.0403229	0.00173767	0.00122066	0.00225467	0.00373928	0.00299045	0.0044881
Triglycerides in medium LDL	mmol/L	240	0.0373985	0.0356752	0.039205	0.0409021	0.0385872	0.0433559	0.0045254	0.00370069	0.00535012	0.00614652	0.00506471	0.00722834
Small LDL (average diameter 18.7 nm)
Concentration of small LDL particles	mmol/L	0	0.000199626	0.0001926	0.000206908	0.000208475	0.000199009	0.000218391	0	0	0	0	0	0
Concentration of small LDL particles	mmol/L	30	0.000202228	0.000194811	0.000209927	0.000213764	0.000203789	0.000224228	3.14143e-06	1.78685e-06	4.49601e-06	4.68835e-06	3.04236e-06	6.33434e-06
Concentration of small LDL particles	mmol/L	60	0.000200147	0.00019308	0.000207473	0.000212058	0.000202715	0.000221832	3.72839e-07	-1.1388e-06	1.88448e-06	3.89849e-06	1.82433e-06	5.97265e-06
Concentration of small LDL particles	mmol/L	120	0.000200581	0.000193438	0.000207987	0.00021086	0.000201562	0.000220586	8.75359e-07	-8.27844e-07	2.57856e-06	3.99141e-06	1.85055e-06	6.13228e-06
Concentration of small LDL particles	mmol/L	240	0.00020264	0.000195225	0.000210337	0.000216501	0.000206284	0.000227225	2.87664e-06	7.48112e-07	5.00517e-06	7.18237e-06	4.21904e-06	1.01457e-05
Total lipids in small LDL	mmol/L	0	0.339566	0.326784	0.352847	0.3548	0.338271	0.372137	0	0	0	0	0	0
Total lipids in small LDL	mmol/L	30	0.343862	0.330521	0.35774	0.365831	0.348109	0.384454	0.00535353	0.00278978	0.00791729	0.0103211	0.00698728	0.013655
Total lipids in small LDL	mmol/L	60	0.34067	0.327763	0.354084	0.360466	0.343542	0.378224	0.000739262	-0.00235654	0.00383506	0.00642725	0.0027911	0.0100634
Total lipids in small LDL	mmol/L	120	0.341	0.327963	0.354556	0.362905	0.345664	0.381005	0.00130168	-0.00177865	0.004382	0.0116921	0.00746621	0.015918
Total lipids in small LDL	mmol/L	240	0.343422	0.329454	0.357981	0.367962	0.349098	0.387846	0.00430326	-3.77776e-05	0.00864429	0.012471	0.00621382	0.0187282
Phospholipids in small LDL	mmol/L	0	0.107038	0.103137	0.111088	0.111623	0.106947	0.116504	0	0	0	0	0	0
Phospholipids in small LDL	mmol/L	30	0.107744	0.103701	0.111945	0.114531	0.109461	0.119836	0.00109453	0.000348244	0.00184082	0.002696	0.00163275	0.00375924
Phospholipids in small LDL	mmol/L	60	0.107143	0.103203	0.111233	0.113078	0.108258	0.118113	5.43965e-06	-0.000874848	0.000885728	0.00163067	0.000422635	0.0028387
Phospholipids in small LDL	mmol/L	120	0.106608	0.102721	0.110642	0.112986	0.108262	0.117916	-0.000539942	-0.00138904	0.000309154	0.0022994	0.00118364	0.00341516
Phospholipids in small LDL	mmol/L	240	0.106754	0.102582	0.111096	0.113572	0.108396	0.118995	-0.000255276	-0.00149807	0.000987514	0.00167922	-3.25596e-05	0.003391
Cholesterol in small LDL	mmol/L	0	0.21596	0.207617	0.224638	0.225491	0.214349	0.237213	0	0	0	0	0	0
Cholesterol in small LDL	mmol/L	30	0.219301	0.210541	0.228425	0.233088	0.221197	0.245617	0.00403339	0.00227121	0.00579557	0.00710148	0.004874	0.00932896
Cholesterol in small LDL	mmol/L	60	0.216572	0.208133	0.225354	0.22895	0.21764	0.240848	0.000382817	-0.00174186	0.0025075	0.00390544	0.00153789	0.006273
Cholesterol in small LDL	mmol/L	120	0.215664	0.207092	0.22459	0.229185	0.21754	0.241453	-0.000290513	-0.00241299	0.00183196	0.00611485	0.00322104	0.00900866
Cholesterol in small LDL	mmol/L	240	0.215307	0.20626	0.22475	0.230676	0.21806	0.244021	-0.000342196	-0.00318241	0.00249802	0.00473135	0.000518716	0.00894398
Cholesteryl esters in small LDL	mmol/L	0	0.155338	0.149255	0.16167	0.162855	0.154455	0.171711	0	0	0	0	0	0
Cholesteryl esters in small LDL	mmol/L	30	0.157973	0.151551	0.164667	0.168292	0.159386	0.177696	0.00309162	0.00183019	0.00435305	0.00507475	0.0035434	0.00660609
Cholesteryl esters in small LDL	mmol/L	60	0.155589	0.149439	0.161992	0.165172	0.156656	0.174151	0.000117857	-0.00135138	0.0015871	0.00273555	0.00110861	0.00436249
Cholesteryl esters in small LDL	mmol/L	120	0.156579	0.150235	0.163191	0.167432	0.158466	0.176905	0.00133124	-0.000296044	0.00295852	0.00652292	0.00418651	0.00885934
Cholesteryl esters in small LDL	mmol/L	240	0.158806	0.152099	0.165809	0.171747	0.161981	0.182102	0.00376208	0.00159695	0.0059272	0.00874932	0.00535904	0.0121396
Free cholesterol in small LDL	mmol/L	0	0.0604047	0.0579873	0.062923	0.0623994	0.0594629	0.0654808	0	0	0	0	0	0
Free cholesterol in small LDL	mmol/L	30	0.0610956	0.0585881	0.0637104	0.0645765	0.0614029	0.0679141	0.000941764	0.000374729	0.0015088	0.00202673	0.00125098	0.00280249
Free cholesterol in small LDL	mmol/L	60	0.0607725	0.0583289	0.0633185	0.0635683	0.0605944	0.0666881	0.00026496	-0.000449596	0.000979517	0.0011699	0.00032635	0.00201344
Free cholesterol in small LDL	mmol/L	120	0.0588705	0.0564893	0.061352	0.0614614	0.0585588	0.064508	-0.00162175	-0.00228657	-0.000956928	-0.000408074	-0.00131958	0.000503431
Free cholesterol in small LDL	mmol/L	240	0.0562064	0.0536727	0.0588598	0.0584952	0.0553123	0.0618613	-0.00410427	-0.00506843	-0.00314012	-0.00401798	-0.00538317	-0.00265278
Triglycerides in small LDL	mmol/L	0	0.0162043	0.0154331	0.0170141	0.0172889	0.0162804	0.0183598	0	0	0	0	0	0
Triglycerides in small LDL	mmol/L	30	0.0164382	0.0156503	0.0172659	0.017832	0.016769	0.0189623	0.000225611	8.94905e-05	0.000361732	0.000523668	0.000363668	0.000683669
Triglycerides in small LDL	mmol/L	60	0.0165972	0.0158278	0.017404	0.0180764	0.0170066	0.0192134	0.000351005	0.000175095	0.000526915	0.000891146	0.000651011	0.00113128
Triglycerides in small LDL	mmol/L	120	0.018327	0.0174788	0.0192163	0.0202382	0.0190038	0.0215528	0.00213213	0.00183464	0.00242962	0.00327786	0.00274507	0.00381065
Triglycerides in small LDL	mmol/L	240	0.0208742	0.0198298	0.0219736	0.0230593	0.0215275	0.0247002	0.00490073	0.00437447	0.00542698	0.00606042	0.00520537	0.00691548
Very large HDL (average diameter 14.3 nm)
Concentration of very large HDL particles	mmol/L	0	0.000199065	0.000189109	0.000209545	0.000200129	0.000188116	0.000212909	0	0	0	0	0	0
Concentration of very large HDL particles	mmol/L	30	0.000200193	0.000189588	0.000211391	0.000200753	0.000188415	0.000213899	9.93334e-07	-2.07178e-07	2.19385e-06	-1.7744e-06	-5.17879e-06	1.63e-06
Concentration of very large HDL particles	mmol/L	60	0.000197223	0.000186941	0.00020807	0.000196591	0.000184539	0.00020943	-7.19464e-07	-2.26561e-06	8.26686e-07	-4.50219e-06	-8.64346e-06	-3.60926e-07
Concentration of very large HDL particles	mmol/L	120	0.000204187	0.000193704	0.000215237	0.000203062	0.00019028	0.000216702	6.61962e-06	4.90285e-06	8.33639e-06	4.35951e-06	4.96395e-07	8.22263e-06
Concentration of very large HDL particles	mmol/L	240	0.000219082	0.000208341	0.000230377	0.000223201	0.000209691	0.000237582	2.07514e-05	1.83895e-05	2.31134e-05	2.27549e-05	1.80076e-05	2.75022e-05
Total lipids in very large HDL	mmol/L	0	0.132366	0.123535	0.141829	0.130856	0.120587	0.141999	0	0	0	0	0	0
Total lipids in very large HDL	mmol/L	30	0.132459	0.123197	0.142416	0.129143	0.118491	0.140754	-6.85092e-05	-0.00127575	0.00113873	-0.00330948	-0.00644432	-0.000174633
Total lipids in very large HDL	mmol/L	60	0.130254	0.121029	0.140183	0.125921	0.115301	0.137518	-0.000863328	-0.00257323	0.000846578	-0.00529721	-0.00891708	-0.00167735
Total lipids in very large HDL	mmol/L	120	0.134656	0.1252	0.144825	0.129367	0.118546	0.141176	0.00394748	0.00229735	0.00559762	-0.000407817	-0.00368554	0.00286991
Total lipids in very large HDL	mmol/L	240	0.145614	0.136281	0.155586	0.14429	0.133056	0.156472	0.0137442	0.0115329	0.0159555	0.0136021	0.00951522	0.017689
Phospholipids in very large HDL	mmol/L	0	0.0535558	0.0471762	0.0607981	0.0533341	0.0474163	0.0599905	0	0	0	0	0	0
Phospholipids in very large HDL	mmol/L	30	0.0528921	0.0455815	0.0613752	0.0514297	0.0451138	0.0586298	-0.000193213	-0.000979054	0.000592629	-0.00229743	-0.00424769	-0.000347175
Phospholipids in very large HDL	mmol/L	60	0.0512281	0.0437539	0.0599791	0.0484564	0.0409755	0.0573031	-0.000370942	-0.00149378	0.000751898	-0.0031355	-0.00535739	-0.000913611
Phospholipids in very large HDL	mmol/L	120	0.0546692	0.0477395	0.0626048	0.0523838	0.0459813	0.0596778	0.00282967	0.00180287	0.00385648	-7.11867e-05	-0.00211701	0.00197464
Phospholipids in very large HDL	mmol/L	240	0.0625815	0.0563354	0.06952	0.0619206	0.0555244	0.0690535	0.0088657	0.00743473	0.0102967	0.00850511	0.00595591	0.0110543
Cholesterol in very large HDL	mmol/L	0	0.069415	0.0654022	0.073674	0.0692776	0.0647922	0.0740736	0	0	0	0	0	0
Cholesterol in very large HDL	mmol/L	30	0.0694684	0.0652241	0.073989	0.0688457	0.0641811	0.0738493	4.56058e-05	-0.000423628	0.00051484	-0.00114609	-0.00230853	1.63556e-05
Cholesterol in very large HDL	mmol/L	60	0.0682143	0.0639388	0.0727756	0.0672339	0.0626532	0.0721495	-0.000628041	-0.00126828	1.22012e-05	-0.002372	-0.00372704	-0.00101695
Cholesterol in very large HDL	mmol/L	120	0.0690408	0.064856	0.0734955	0.067199	0.062506	0.0722444	0.000217989	-0.000468248	0.000904227	-0.00153652	-0.0027264	-0.000346649
Cholesterol in very large HDL	mmol/L	240	0.0720967	0.0679993	0.0764409	0.0719178	0.0670753	0.0771099	0.00285537	0.00200084	0.00370991	0.00274478	0.001259	0.00423057
Cholesteryl esters in very large HDL	mmol/L	0	0.0475867	0.0442647	0.0511579	0.0476604	0.0440663	0.0515477	0	0	0	0	0	0
Cholesteryl esters in very large HDL	mmol/L	30	0.0477038	0.0442061	0.0514782	0.0476393	0.0439271	0.0516652	0.000140139	-0.000223546	0.000503824	-0.00070105	-0.00162634	0.00022424
Cholesteryl esters in very large HDL	mmol/L	60	0.0465056	0.0430024	0.0502943	0.045885	0.0422692	0.0498101	-0.000615742	-0.00107037	-0.000161117	-0.00206919	-0.00322862	-0.000909767
Cholesteryl esters in very large HDL	mmol/L	120	0.0466048	0.0430352	0.0504705	0.0456582	0.0419322	0.0497152	-0.000309718	-0.000841883	0.000222447	-0.00155813	-0.00252995	-0.000586307
Cholesteryl esters in very large HDL	mmol/L	240	0.0487895	0.045398	0.0524344	0.04908	0.0453134	0.0531598	0.0014293	0.000807784	0.00205082	0.00130624	0.000135885	0.0024766
Free cholesterol in very large HDL	mmol/L	0	0.0213814	0.0205257	0.0222728	0.0213439	0.0203865	0.0223462	0	0	0	0	0	0
Free cholesterol in very large HDL	mmol/L	30	0.0213088	0.0204202	0.0222361	0.0209397	0.0199191	0.0220126	-9.45332e-05	-0.000282618	9.35516e-05	-0.000445038	-0.000784453	-0.000105624
Free cholesterol in very large HDL	mmol/L	60	0.0212515	0.0203247	0.0222206	0.0210822	0.0200699	0.0221456	-1.22992e-05	-0.000266988	0.000242389	-0.000302804	-0.000599808	-5.80005e-06
Free cholesterol in very large HDL	mmol/L	120	0.0218571	0.0210005	0.0227486	0.0212497	0.0202312	0.0223195	0.000527708	0.000291765	0.00076365	2.16026e-05	-0.000299142	0.000342347
Free cholesterol in very large HDL	mmol/L	240	0.0228107	0.021932	0.0237246	0.0225977	0.0214461	0.0238111	0.00142607	0.00109401	0.00175813	0.00143854	0.000972757	0.00190432
Triglycerides in very large HDL	mmol/L	0	0.00621832	0.00591948	0.00653225	0.00656978	0.00616041	0.00700635	0	0	0	0	0	0
Triglycerides in very large HDL	mmol/L	30	0.00631262	0.0060091	0.00663147	0.00676199	0.00633152	0.00722172	7.90977e-05	9.94252e-06	0.000148253	0.000134041	3.10742e-05	0.000237008
Triglycerides in very large HDL	mmol/L	60	0.00635824	0.00605881	0.00667248	0.00675464	0.00634192	0.00719421	0.000135656	5.41675e-05	0.000217144	0.000210283	8.88164e-05	0.000331749
Triglycerides in very large HDL	mmol/L	120	0.0071081	0.00678503	0.00744655	0.0076883	0.00720353	0.0082057	0.000899821	0.000774672	0.00102497	0.00119989	0.000966593	0.0014332
Triglycerides in very large HDL	mmol/L	240	0.00816209	0.00776321	0.00858147	0.00887824	0.0082978	0.00949928	0.0020231	0.00180525	0.00224094	0.00235221	0.00202249	0.00268193
Large HDL (average diameter 12.1 nm)
Concentration of large HDL particles	mmol/L	0	0.000921512	0.00082705	0.00102676	0.000850486	0.000708254	0.00102128	0	0	0	0	0	0
Concentration of large HDL particles	mmol/L	30	0.000934516	0.000831302	0.00105055	0.000857431	0.000705984	0.00104137	1.97328e-05	8.16017e-06	3.13055e-05	-9.16143e-06	-4.69358e-05	2.86129e-05
Concentration of large HDL particles	mmol/L	60	0.000886544	0.000787627	0.000997884	0.000786589	0.000645602	0.000958365	-1.74835e-05	-2.93944e-05	-5.57266e-06	-6.47203e-05	-0.000115851	-1.35899e-05
Concentration of large HDL particles	mmol/L	120	0.00090039	0.000801561	0.0010114	0.000820547	0.000678842	0.000991834	3.92659e-06	-1.21551e-05	2.00083e-05	-2.37711e-05	-6.52163e-05	1.7674e-05
Concentration of large HDL particles	mmol/L	240	0.000992618	0.000891861	0.00110476	0.000953478	0.000807154	0.00112633	8.84702e-05	6.87128e-05	0.000108228	7.55354e-05	2.97777e-05	0.000121293
Total lipids in large HDL	mmol/L	0	0.446747	0.406568	0.490898	0.41579	0.364239	0.474638	0	0	0	0	0	0
Total lipids in large HDL	mmol/L	30	0.453513	0.410654	0.500845	0.420799	0.36827	0.480822	0.00792711	0.00310776	0.0127465	-0.00422897	-0.0206369	0.0121789
Total lipids in large HDL	mmol/L	60	0.437204	0.396212	0.482438	0.393258	0.342971	0.450919	-0.0052624	-0.0102699	-0.00025487	-0.025721	-0.0476881	-0.00375399
Total lipids in large HDL	mmol/L	120	0.445354	0.403369	0.49171	0.41283	0.360642	0.472569	0.00746248	0.000666019	0.0142589	-0.00336238	-0.0214388	0.014714
Total lipids in large HDL	mmol/L	240	0.491149	0.447906	0.538566	0.472969	0.421205	0.531094	0.0497703	0.0412249	0.0583158	0.0434964	0.0236211	0.0633717
Phospholipids in large HDL	mmol/L	0	0.228889	0.209507	0.250065	0.198691	0.160658	0.245727	0	0	0	0	0	0
Phospholipids in large HDL	mmol/L	30	0.232278	0.211655	0.254911	0.203612	0.167994	0.246781	0.00396241	0.00150772	0.00641709	-0.00164766	-0.0100141	0.00671883
Phospholipids in large HDL	mmol/L	60	0.225442	0.20573	0.247042	0.192572	0.15941	0.232632	-0.0017091	-0.00420427	0.000786065	-0.0112076	-0.0222239	-0.000191303
Phospholipids in large HDL	mmol/L	120	0.231309	0.210857	0.253745	0.204477	0.168728	0.247801	0.0066327	0.00321569	0.0100497	0.00275124	-0.00656195	0.0120644
Phospholipids in large HDL	mmol/L	240	0.258994	0.237939	0.281912	0.243952	0.216011	0.275507	0.0321855	0.0276669	0.0367041	0.028733	0.0185313	0.0389347
Cholesterol in large HDL	mmol/L	0	0.186915	0.16411	0.212888	0.170889	0.136377	0.214134	0	0	0	0	0	0
Cholesterol in large HDL	mmol/L	30	0.187359	0.16174	0.217035	0.170571	0.134447	0.2164	0.00336231	0.000912844	0.00581177	-0.00304221	-0.0105196	0.00443515
Cholesterol in large HDL	mmol/L	60	0.176689	0.151082	0.206637	0.155477	0.121347	0.199206	-0.00412867	-0.00675874	-0.0014986	-0.0149238	-0.0250808	-0.00476674
Cholesterol in large HDL	mmol/L	120	0.179805	0.157004	0.205916	0.158632	0.124421	0.202249	-0.00243025	-0.00592579	0.00106528	-0.00975392	-0.0177891	-0.00171871
Cholesterol in large HDL	mmol/L	240	0.196177	0.173707	0.221555	0.187527	0.156906	0.224124	0.0105409	0.00673376	0.014348	0.00738525	-0.00156908	0.0163396
Cholesteryl esters in large HDL	mmol/L	0	0.138629	0.117946	0.162938	0.130206	0.103689	0.163504	0	0	0	0	0	0
Cholesteryl esters in large HDL	mmol/L	30	0.139989	0.117953	0.166141	0.128897	0.100457	0.16539	0.00254216	0.000551087	0.00453323	-0.00244042	-0.00817061	0.00328978
Cholesteryl esters in large HDL	mmol/L	60	0.132508	0.11189	0.156926	0.116171	0.0891231	0.151426	-0.00380469	-0.00593884	-0.00167053	-0.0123634	-0.0201901	-0.00453672
Cholesteryl esters in large HDL	mmol/L	120	0.130415	0.110597	0.153784	0.115281	0.0875241	0.151839	-0.00437348	-0.00718705	-0.00155991	-0.0103423	-0.0164548	-0.0042298
Cholesteryl esters in large HDL	mmol/L	240	0.141578	0.123762	0.161958	0.132223	0.104246	0.167707	0.00286426	-0.000111344	0.00583987	0.00037767	-0.00647686	0.0072322
Free cholesterol in large HDL	mmol/L	0	0.0441032	0.0383796	0.0506804	0.0404526	0.0324381	0.0504472	0	0	0	0	0	0
Free cholesterol in large HDL	mmol/L	30	0.0446305	0.0388259	0.0513029	0.0410401	0.0330595	0.0509471	0.000820149	0.00032287	0.00131743	-0.00060179	-0.0023676	0.00116402
Free cholesterol in large HDL	mmol/L	60	0.0427688	0.0369087	0.0495594	0.0383887	0.0307977	0.0478506	-0.00032398	-0.000882578	0.000234617	-0.00256038	-0.00490438	-0.000216371
Free cholesterol in large HDL	mmol/L	120	0.0450878	0.0391165	0.0519705	0.0412643	0.0335355	0.0507743	0.00194322	0.00120019	0.00268626	0.000588369	-0.00137539	0.00255213
Free cholesterol in large HDL	mmol/L	240	0.0526275	0.047189	0.0586927	0.0506541	0.0439881	0.0583303	0.0076766	0.00674803	0.00860517	0.00700758	0.00481145	0.00920371
Triglycerides in large HDL	mmol/L	0	0.0223174	0.0209641	0.0237581	0.0221002	0.0202631	0.0241038	0	0	0	0	0	0
Triglycerides in large HDL	mmol/L	30	0.0230341	0.0216309	0.0245284	0.0229101	0.0210292	0.0249593	0.000602396	0.000243749	0.000961044	0.000460894	-0.000327604	0.00124939
Triglycerides in large HDL	mmol/L	60	0.0229032	0.0215548	0.0243359	0.0224715	0.0206821	0.0244156	0.000575369	0.000157264	0.000993475	0.000410369	-0.000545826	0.00136656
Triglycerides in large HDL	mmol/L	120	0.0255204	0.0240994	0.0270251	0.0258562	0.0237936	0.0280978	0.00326004	0.00271572	0.00380436	0.00364029	0.00250636	0.00477423
Triglycerides in large HDL	mmol/L	240	0.0290025	0.0273174	0.0307915	0.0293573	0.0269103	0.0320267	0.00704401	0.0061132	0.00797481	0.00737812	0.00600773	0.0087485
Medium HDL (average diameter 10.9 nm)
Concentration of medium HDL particles	mmol/L	0	0.00337553	0.00324536	0.00351092	0.00323794	0.00306916	0.00341601	0	0	0	0	0	0
Concentration of medium HDL particles	mmol/L	30	0.00346381	0.00332437	0.00360909	0.00332635	0.00314876	0.00351395	8.05147e-05	4.91142e-05	0.000111915	6.43556e-05	-9.7108e-06	0.000138422
Concentration of medium HDL particles	mmol/L	60	0.003376	0.00324599	0.00351122	0.00319774	0.00303095	0.00337371	-1.70247e-06	-3.57188e-05	3.23139e-05	-4.50843e-05	-0.000132243	4.20747e-05
Concentration of medium HDL particles	mmol/L	120	0.00338794	0.00325613	0.00352509	0.00327843	0.00310782	0.0034584	2.13514e-05	-1.63554e-05	5.90583e-05	2.55173e-05	-5.37439e-05	0.000104778
Concentration of medium HDL particles	mmol/L	240	0.00355295	0.00341438	0.00369713	0.00347505	0.00331031	0.00364799	0.000191057	0.000144471	0.000237644	0.000182356	9.51951e-05	0.000269517
Total lipids in medium HDL	mmol/L	0	0.919071	0.88744	0.951829	0.882613	0.841321	0.925932	0	0	0	0	0	0
Total lipids in medium HDL	mmol/L	30	0.94037	0.906602	0.975396	0.904953	0.861583	0.950506	0.0192657	0.0115371	0.0269943	0.0164994	-0.00202394	0.0350227
Total lipids in medium HDL	mmol/L	60	0.920868	0.889306	0.95355	0.875319	0.834764	0.917844	0.00121406	-0.0071778	0.00960591	-0.00836254	-0.0299454	0.0132204
Total lipids in medium HDL	mmol/L	120	0.929422	0.897174	0.962828	0.90286	0.860784	0.946993	0.0125578	0.00318144	0.0219342	0.0165813	-0.00345185	0.0366144
Total lipids in medium HDL	mmol/L	240	0.979215	0.945199	1.01446	0.959052	0.91846	1.00144	0.0634237	0.0514104	0.0754371	0.0635286	0.0415359	0.0855214
Phospholipids in medium HDL	mmol/L	0	0.438292	0.424375	0.452665	0.421472	0.403275	0.440489	0	0	0	0	0	0
Phospholipids in medium HDL	mmol/L	30	0.447765	0.43296	0.463077	0.431427	0.412478	0.451246	0.00850206	0.00521477	0.0117893	0.00733443	-0.000913505	0.0155824
Phospholipids in medium HDL	mmol/L	60	0.440259	0.42636	0.454611	0.419982	0.402308	0.438433	0.00171215	-0.00182546	0.00524976	-0.00186296	-0.0114493	0.00772336
Phospholipids in medium HDL	mmol/L	120	0.448838	0.43454	0.463606	0.437647	0.418999	0.457125	0.0114949	0.00740014	0.0155896	0.014514	0.00530572	0.0237222
Phospholipids in medium HDL	mmol/L	240	0.478727	0.463617	0.494329	0.4697	0.451578	0.488548	0.0417151	0.0362829	0.0471472	0.0424859	0.032371	0.0526008
Cholesterol in medium HDL	mmol/L	0	0.429452	0.412008	0.447634	0.409306	0.386452	0.433512	0	0	0	0	0	0
Cholesterol in medium HDL	mmol/L	30	0.4399	0.421174	0.459459	0.41993	0.395513	0.445854	0.00965752	0.00527083	0.0140442	0.00795955	-0.00170737	0.0176265
Cholesterol in medium HDL	mmol/L	60	0.428084	0.410656	0.446253	0.401992	0.379092	0.426276	-0.00166017	-0.00648369	0.00316335	-0.00814885	-0.0193635	0.0030658
Cholesterol in medium HDL	mmol/L	120	0.423428	0.405984	0.441622	0.406014	0.382942	0.430476	-0.00489406	-0.0101183	0.000330206	-0.00503395	-0.0150986	0.00503067
Cholesterol in medium HDL	mmol/L	240	0.435905	0.417686	0.454919	0.422364	0.400085	0.445883	0.00831922	0.00205928	0.0145792	0.00661008	-0.0046928	0.017913
Cholesteryl esters in medium HDL	mmol/L	0	0.351713	0.337532	0.366489	0.334968	0.31635	0.354683	0	0	0	0	0	0
Cholesteryl esters in medium HDL	mmol/L	30	0.360082	0.344842	0.375996	0.342829	0.322738	0.364171	0.00769602	0.00417057	0.0112215	0.00603432	-0.00172823	0.0137969
Cholesteryl esters in medium HDL	mmol/L	60	0.350268	0.336106	0.365026	0.328119	0.309244	0.348145	-0.00168293	-0.00556392	0.00219805	-0.00735504	-0.0163266	0.00161653
Cholesteryl esters in medium HDL	mmol/L	120	0.345509	0.331376	0.360244	0.330202	0.3114	0.35014	-0.00534479	-0.00955515	-0.00113443	-0.00628444	-0.0142441	0.00167527
Cholesteryl esters in medium HDL	mmol/L	240	0.353437	0.338778	0.36873	0.341654	0.323624	0.360688	0.0031649	-0.00176621	0.008096	0.00167273	-0.00731397	0.0106594
Free cholesterol in medium HDL	mmol/L	0	0.0775082	0.0740869	0.0810875	0.0741343	0.06973	0.0788168	0	0	0	0	0	0
Free cholesterol in medium HDL	mmol/L	30	0.0796094	0.0759774	0.083415	0.0768572	0.072294	0.0817085	0.0019615	0.00106598	0.00285702	0.00192523	-9.05038e-06	0.0038595
Free cholesterol in medium HDL	mmol/L	60	0.0775991	0.0741758	0.0811805	0.0736147	0.0693293	0.078165	2.27634e-05	-0.000962233	0.00100776	-0.000793806	-0.00306696	0.00147935
Free cholesterol in medium HDL	mmol/L	120	0.0777163	0.074261	0.0813323	0.0755961	0.0711339	0.0803382	0.000450733	-0.000617473	0.00151894	0.00125049	-0.000884396	0.00338537
Free cholesterol in medium HDL	mmol/L	240	0.0822512	0.0785453	0.0861321	0.080514	0.0760884	0.0851971	0.00515432	0.00374627	0.00656238	0.00493735	0.00255617	0.00731853
Triglycerides in medium HDL	mmol/L	0	0.0485097	0.046333	0.0507886	0.0488935	0.0460917	0.0518656	0	0	0	0	0	0
Triglycerides in medium HDL	mmol/L	30	0.0497698	0.0475433	0.0521006	0.0502387	0.047307	0.0533521	0.00110611	0.000526883	0.00168533	0.00120539	0.000227499	0.00218329
Triglycerides in medium HDL	mmol/L	60	0.04982	0.0476988	0.0520355	0.0501922	0.0474516	0.0530912	0.00116207	0.000512528	0.00181162	0.00164927	0.000588255	0.00271029
Triglycerides in medium HDL	mmol/L	120	0.0547021	0.0525782	0.0569117	0.0561924	0.0531703	0.0593862	0.00595701	0.0051013	0.00681272	0.00710125	0.00557379	0.00862871
Triglycerides in medium HDL	mmol/L	240	0.062026	0.0596554	0.0644908	0.0637258	0.0602905	0.0673569	0.0133894	0.0121193	0.0146595	0.0144327	0.0125677	0.0162977
Small HDL (average diameter 8.7 nm)
Concentration of small HDL particles	mmol/L	0	0.00995024	0.00975674	0.0101476	0.0099195	0.00966846	0.0101771	0	0	0	0	0	0
Concentration of small HDL particles	mmol/L	30	0.0101197	0.00992194	0.0103214	0.0101808	0.0099111	0.0104578	0.000166431	9.07646e-05	0.000242097	0.00024229	0.000130053	0.000354527
Concentration of small HDL particles	mmol/L	60	0.00997169	0.00979141	0.0101553	0.00995511	0.0097034	0.0102133	1.06708e-06	-9.26329e-05	9.47671e-05	4.49393e-05	-5.63788e-05	0.000146258
Concentration of small HDL particles	mmol/L	120	0.00980784	0.00962794	0.00999109	0.00987807	0.00962723	0.0101354	-0.000154896	-0.000242564	-6.72282e-05	-2.9168e-05	-0.000146816	8.84802e-05
Concentration of small HDL particles	mmol/L	240	0.00975224	0.00955121	0.00995749	0.00982649	0.00955812	0.0101024	-0.000193808	-0.000306765	-8.08504e-05	-0.00015267	-0.000309412	4.07132e-06
Total lipids in small HDL	mmol/L	0	1.16468	1.14209	1.18771	1.15518	1.12615	1.18496	0	0	0	0	0	0
Total lipids in small HDL	mmol/L	30	1.1849	1.16187	1.20839	1.18479	1.15408	1.21632	0.0193107	0.0112473	0.027374	0.027011	0.0141074	0.0399147
Total lipids in small HDL	mmol/L	60	1.1701	1.14889	1.19171	1.16113	1.13241	1.19057	0.00332709	-0.00628677	0.012941	0.00758117	-0.00469554	0.0198579
Total lipids in small HDL	mmol/L	120	1.16424	1.14266	1.18623	1.16766	1.13812	1.19797	-0.00133562	-0.0106642	0.00799298	0.0130149	-0.000816095	0.0268459
Total lipids in small HDL	mmol/L	240	1.18358	1.15958	1.20808	1.18886	1.15833	1.22021	0.0197198	0.00751172	0.0319279	0.0256149	0.00807296	0.0431569
Phospholipids in small HDL	mmol/L	0	0.657912	0.644924	0.671163	0.64971	0.632977	0.666885	0	0	0	0	0	0
Phospholipids in small HDL	mmol/L	30	0.669478	0.656125	0.683104	0.665556	0.647965	0.683626	0.0109346	0.0067332	0.0151359	0.0143483	0.00705181	0.0216448
Phospholipids in small HDL	mmol/L	60	0.661667	0.64932	0.674248	0.652967	0.636544	0.669814	0.00269809	-0.0021755	0.00757168	0.00428136	-0.00300493	0.0115677
Phospholipids in small HDL	mmol/L	120	0.662188	0.649508	0.675116	0.660659	0.643485	0.678291	0.00402736	-0.000874798	0.00892951	0.010878	0.00290309	0.0188529
Phospholipids in small HDL	mmol/L	240	0.680939	0.666993	0.695176	0.681192	0.663581	0.699271	0.0236214	0.0171958	0.0300471	0.0267213	0.0168094	0.0366331
Cholesterol in small HDL	mmol/L	0	0.452019	0.443059	0.46116	0.448855	0.437304	0.460712	0	0	0	0	0	0
Cholesterol in small HDL	mmol/L	30	0.459833	0.450662	0.469191	0.460941	0.448474	0.473755	0.00761421	0.00391329	0.0113151	0.0111014	0.00560425	0.0165985
Cholesterol in small HDL	mmol/L	60	0.452605	0.444256	0.46111	0.449739	0.438189	0.461593	-0.000342202	-0.00486585	0.00418145	0.0010983	-0.00395193	0.00614853
Cholesterol in small HDL	mmol/L	120	0.442958	0.434749	0.451322	0.444131	0.432686	0.455878	-0.00964205	-0.013886	-0.00539814	-0.00432018	-0.0101069	0.00146653
Cholesterol in small HDL	mmol/L	240	0.438101	0.428978	0.447419	0.438959	0.426753	0.451514	-0.0137063	-0.0191631	-0.0082494	-0.0126979	-0.0203146	-0.00508109
Cholesteryl esters in small HDL	mmol/L	0	0.334903	0.328296	0.341644	0.331862	0.323225	0.340729	0	0	0	0	0	0
Cholesteryl esters in small HDL	mmol/L	30	0.340643	0.333826	0.347598	0.340234	0.330868	0.349864	0.00562722	0.00291977	0.00833467	0.00788277	0.00383902	0.0119265
Cholesteryl esters in small HDL	mmol/L	60	0.334995	0.328847	0.341259	0.331954	0.323293	0.340847	-0.000616653	-0.00393736	0.00270405	0.000204548	-0.00344561	0.0038547
Cholesteryl esters in small HDL	mmol/L	120	0.326927	0.320896	0.333071	0.326513	0.317991	0.335265	-0.00845204	-0.0115749	-0.00532918	-0.00515708	-0.0094095	-0.00090465
Cholesteryl esters in small HDL	mmol/L	240	0.320819	0.314163	0.327616	0.320383	0.311083	0.329961	-0.0139195	-0.0178651	-0.00997399	-0.0132584	-0.0188622	-0.00765461
Free cholesterol in small HDL	mmol/L	0	0.116906	0.114273	0.1196	0.116779	0.113499	0.120153	0	0	0	0	0	0
Free cholesterol in small HDL	mmol/L	30	0.118995	0.116359	0.12169	0.120488	0.117004	0.124076	0.00198699	0.000945247	0.00302874	0.00321862	0.00169414	0.0047431
Free cholesterol in small HDL	mmol/L	60	0.117411	0.114917	0.119958	0.117571	0.114301	0.120935	0.000274451	-0.000969134	0.00151804	0.000893754	-0.000587646	0.00237515
Free cholesterol in small HDL	mmol/L	120	0.115836	0.113369	0.118356	0.117391	0.114076	0.120801	-0.00119001	-0.00238754	7.52636e-06	0.000836894	-0.000794524	0.00246831
Free cholesterol in small HDL	mmol/L	240	0.117041	0.114257	0.119893	0.118311	0.114964	0.121754	0.000213265	-0.00143318	0.00185971	0.000560528	-0.00160473	0.00272579
Triglycerides in small HDL	mmol/L	0	0.0531437	0.0509055	0.0554804	0.0551374	0.0523711	0.0580498	0	0	0	0	0	0
Triglycerides in small HDL	mmol/L	30	0.0539515	0.0516886	0.0563134	0.0566433	0.0536849	0.0597647	0.000761898	0.000318829	0.00120497	0.00156133	0.00101015	0.00211252
Triglycerides in small HDL	mmol/L	60	0.0542968	0.0521068	0.0565789	0.0569118	0.0540399	0.0599363	0.000971202	0.000443134	0.00149927	0.00220151	0.00164801	0.00275501
Triglycerides in small HDL	mmol/L	120	0.0576845	0.0554693	0.0599881	0.0613712	0.0583559	0.0645423	0.00427907	0.00355149	0.00500666	0.00645707	0.00536505	0.0075491
Triglycerides in small HDL	mmol/L	240	0.0630258	0.0605582	0.065594	0.0668835	0.0635345	0.0704091	0.00980464	0.0087275	0.0108818	0.0115915	0.0100761	0.0131069
Relative lipoprotein lipid concentrations
Chylomicrons and extremely large VLDL (particle diameter >75 nm)
Phospholipids to total lipids ratio in chylomicrons and extremely large VLDL	%	0	13.3362	12.7335	13.9673	13.5036	13.0395	13.9842	0	0	0	0	0	0
Phospholipids to total lipids ratio in chylomicrons and extremely large VLDL	%	30	13.6885	13.3866	13.9973	13.5338	13.15	13.9287	0.0819414	-0.304445	0.468328	0.0391685	-0.199511	0.277848
Phospholipids to total lipids ratio in chylomicrons and extremely large VLDL	%	60	13.2989	13.0547	13.5477	13.2203	12.8776	13.5721	-0.340065	-0.73736	0.0572304	-0.271137	-0.587057	0.0447827
Phospholipids to total lipids ratio in chylomicrons and extremely large VLDL	%	120	13.2961	13.1053	13.4897	13.1189	12.6982	13.5535	-0.327499	-0.72757	0.0725727	-0.525518	-0.949772	-0.101265
Phospholipids to total lipids ratio in chylomicrons and extremely large VLDL	%	240	12.9208	12.7528	13.091	13.0414	12.834	13.2522	-0.690487	-1.10862	-0.272349	-0.565526	-0.909917	-0.221135
Cholesterol to total lipids ratio in chylomicrons and extremely large VLDL	%	0	22.8714	21.9697	23.81	22.3984	21.6164	23.2086	0	0	0	0	0	0
Cholesterol to total lipids ratio in chylomicrons and extremely large VLDL	%	30	22.2781	21.5636	23.0162	22.1119	21.4481	22.7963	-0.909036	-1.83739	0.0193163	-0.396101	-1.08005	0.28785
Cholesterol to total lipids ratio in chylomicrons and extremely large VLDL	%	60	20.8182	20.2901	21.3599	20.5963	20.0043	21.2058	-2.40666	-3.50138	-1.31194	-1.84178	-2.53302	-1.15055
Cholesterol to total lipids ratio in chylomicrons and extremely large VLDL	%	120	18.8035	18.4232	19.1917	19.2228	18.5221	19.9499	-4.64012	-5.81532	-3.46492	-3.06054	-4.26175	-1.85932
Cholesterol to total lipids ratio in chylomicrons and extremely large VLDL	%	240	17.6538	17.3428	17.9704	17.9576	17.5428	18.3821	-5.80342	-6.94812	-4.65872	-4.65371	-5.4565	-3.85092
Cholesteryl esters to total lipids ratio in chylomicrons and extremely large VLDL	%	0	12.3242	11.7036	12.9777	12.1367	11.5146	12.7924	0	0	0	0	0	0
Cholesteryl esters to total lipids ratio in chylomicrons and extremely large VLDL	%	30	11.846	11.3014	12.4169	11.8754	11.279	12.5034	-0.67216	-1.39894	0.0546179	-0.366038	-0.953904	0.221829
Cholesteryl esters to total lipids ratio in chylomicrons and extremely large VLDL	%	60	11.0518	10.5788	11.5459	10.97	10.4668	11.4974	-1.47186	-2.21444	-0.729278	-1.26737	-1.80503	-0.729708
Cholesteryl esters to total lipids ratio in chylomicrons and extremely large VLDL	%	120	9.80234	9.50142	10.1128	10.2361	9.70498	10.7962	-2.97551	-3.78089	-2.17013	-1.73468	-2.83722	-0.63214
Cholesteryl esters to total lipids ratio in chylomicrons and extremely large VLDL	%	240	9.26677	9.02222	9.51795	9.51471	9.1906	9.85025	-3.54521	-4.32281	-2.7676	-2.91632	-3.55684	-2.2758
Free cholesterol to total lipids ratio in chylomicrons and extremely large VLDL	%	0	10.3086	9.9016	10.7324	10.0846	9.75527	10.4251	0	0	0	0	0	0
Free cholesterol to total lipids ratio in chylomicrons and extremely large VLDL	%	30	10.2706	9.94567	10.6062	10.0123	9.66596	10.3711	-0.236876	-0.668516	0.194765	-0.0300637	-0.211821	0.151693
Free cholesterol to total lipids ratio in chylomicrons and extremely large VLDL	%	60	9.60833	9.39674	9.82468	9.47224	9.18428	9.76922	-0.934797	-1.51655	-0.353043	-0.574414	-0.841933	-0.306895
Free cholesterol to total lipids ratio in chylomicrons and extremely large VLDL	%	120	8.93603	8.78709	9.08748	8.86966	8.66132	9.08301	-1.66461	-2.26317	-1.06605	-1.32585	-1.57654	-1.07516
Free cholesterol to total lipids ratio in chylomicrons and extremely large VLDL	%	240	8.34258	8.2304	8.4563	8.39893	8.2561	8.54424	-2.25821	-2.87633	-1.64009	-1.7374	-2.03541	-1.43939
Triglycerides to total lipids ratio in chylomicrons and extremely large VLDL	%	0	61.9358	60.0043	63.9295	63.4458	62.3681	64.542	0	0	0	0	0	0
Triglycerides to total lipids ratio in chylomicrons and extremely large VLDL	%	30	63.1328	61.8156	64.4781	63.9146	62.997	64.8455	0.827094	-0.185322	1.83951	0.356933	-0.256261	0.970127
Triglycerides to total lipids ratio in chylomicrons and extremely large VLDL	%	60	65.47	64.7858	66.1614	65.8269	65.0359	66.6276	2.74672	1.48415	4.00929	2.11292	1.45317	2.77267
Triglycerides to total lipids ratio in chylomicrons and extremely large VLDL	%	120	67.6607	67.1484	68.1768	66.9224	65.4926	68.3834	4.96762	3.65948	6.27575	3.58605	2.61577	4.55634
Triglycerides to total lipids ratio in chylomicrons and extremely large VLDL	%	240	69.2602	68.8667	69.656	68.8293	68.326	69.3363	6.49391	5.18181	7.806	5.21924	4.35698	6.08149
Very large VLDL (average diameter 64.0 nm)
Phospholipids to total lipids ratio in very large VLDL	%	0	18.4965	18.2817	18.7138	18.5965	18.351	18.8453	0	0	0	0	0	0
Phospholipids to total lipids ratio in very large VLDL	%	30	18.5374	18.3302	18.7469	18.4633	18.1786	18.7524	0.0232117	-0.0988073	0.145231	-0.109671	-0.277814	0.0584718
Phospholipids to total lipids ratio in very large VLDL	%	60	18.3533	18.1428	18.5662	18.3773	18.1345	18.6234	-0.13219	-0.271388	0.00700853	-0.179666	-0.330659	-0.0286728
Phospholipids to total lipids ratio in very large VLDL	%	120	18.4427	18.2953	18.5914	18.2869	18.1104	18.4652	-0.0653072	-0.211593	0.0809784	-0.340739	-0.533509	-0.14797
Phospholipids to total lipids ratio in very large VLDL	%	240	18.2385	18.1075	18.3705	18.2896	18.1282	18.4525	-0.274106	-0.446947	-0.101266	-0.306894	-0.486997	-0.126791
Cholesterol to total lipids ratio in very large VLDL	%	0	24.8509	24.1761	25.5445	24.5975	23.8987	25.3168	0	0	0	0	0	0
Cholesterol to total lipids ratio in very large VLDL	%	30	24.8094	24.1674	25.4684	24.5441	23.8186	25.2917	-0.106969	-0.342363	0.128425	-0.124928	-0.317011	0.0671553
Cholesterol to total lipids ratio in very large VLDL	%	60	23.9102	23.3673	24.4657	23.5597	22.9086	24.2293	-1.03362	-1.39289	-0.674353	-1.04671	-1.34064	-0.752791
Cholesterol to total lipids ratio in very large VLDL	%	120	22.4349	21.9802	22.899	22.1062	21.5457	22.6813	-2.53424	-3.00275	-2.06573	-2.62414	-3.02063	-2.22765
Cholesterol to total lipids ratio in very large VLDL	%	240	20.6336	20.242	21.0327	20.689	20.2033	21.1865	-4.34994	-4.84925	-3.85062	-3.86764	-4.33912	-3.39617
Cholesteryl esters to total lipids ratio in very large VLDL	%	0	13.5373	13.0071	14.0891	13.3061	12.7604	13.8751	0	0	0	0	0	0
Cholesteryl esters to total lipids ratio in very large VLDL	%	30	13.4799	12.9635	14.0168	13.3229	12.7511	13.9205	-0.103309	-0.283554	0.0769373	-0.040325	-0.243746	0.163096
Cholesteryl esters to total lipids ratio in very large VLDL	%	60	12.8469	12.4064	13.3031	12.5482	12.0347	13.0835	-0.795806	-1.07406	-0.517557	-0.777562	-1.0291	-0.526025
Cholesteryl esters to total lipids ratio in very large VLDL	%	120	11.6277	11.2575	12.0101	11.4598	11.0281	11.9083	-2.04516	-2.40939	-1.68092	-1.962	-2.25548	-1.66851
Cholesteryl esters to total lipids ratio in very large VLDL	%	240	10.2354	9.91639	10.5647	10.2763	9.88707	10.6808	-3.4556	-3.85162	-3.05957	-3.01633	-3.41403	-2.61864
Free cholesterol to total lipids ratio in very large VLDL	%	0	11.2243	11.0519	11.3995	11.2286	11.0398	11.4206	0	0	0	0	0	0
Free cholesterol to total lipids ratio in very large VLDL	%	30	11.2453	11.0918	11.4009	11.1473	10.9473	11.351	-0.00366065	-0.0993447	0.0920234	-0.084603	-0.196358	0.0271522
Free cholesterol to total lipids ratio in very large VLDL	%	60	10.9903	10.853	11.1293	10.948	10.7798	11.1188	-0.237817	-0.358812	-0.116822	-0.269152	-0.381749	-0.156554
Free cholesterol to total lipids ratio in very large VLDL	%	120	10.7464	10.6341	10.8599	10.599	10.4434	10.757	-0.489084	-0.620517	-0.357651	-0.662144	-0.806219	-0.518069
Free cholesterol to total lipids ratio in very large VLDL	%	240	10.3397	10.2309	10.4496	10.3598	10.2317	10.4895	-0.894337	-1.03462	-0.75405	-0.851311	-0.97059	-0.732031
Triglycerides to total lipids ratio in very large VLDL	%	0	56.0805	55.2245	56.9498	56.4056	55.4986	57.3274	0	0	0	0	0	0
Triglycerides to total lipids ratio in very large VLDL	%	30	56.1751	55.4004	56.9606	56.58	55.657	57.5184	0.0837575	-0.2261	0.393615	0.234599	-0.0223792	0.491577
Triglycerides to total lipids ratio in very large VLDL	%	60	57.3765	56.7321	58.0282	57.728	56.9124	58.5553	1.16581	0.734601	1.59702	1.22638	0.867366	1.58539
Triglycerides to total lipids ratio in very large VLDL	%	120	58.8712	58.3429	59.4042	59.3547	58.6478	60.0701	2.59955	2.04848	3.15061	2.96488	2.44061	3.48915
Triglycerides to total lipids ratio in very large VLDL	%	240	60.9273	60.451	61.4075	60.8357	60.263	61.4137	4.62404	4.03332	5.21476	4.17454	3.64611	4.70297
Large VLDL (average diameter 53.6 nm)
Phospholipids to total lipids ratio in large VLDL	%	0	19.1666	18.9776	19.3574	19.3234	19.0579	19.5926	0	0	0	0	0	0
Phospholipids to total lipids ratio in large VLDL	%	30	19.2136	19.008	19.4214	19.3525	19.0687	19.6405	0.0478672	0.00597493	0.0897594	0.0391272	-0.00677849	0.0850329
Phospholipids to total lipids ratio in large VLDL	%	60	19.1921	18.9892	19.3973	19.3338	19.0969	19.5737	0.0355174	-0.0178632	0.088898	0.048241	-0.0287775	0.125259
Phospholipids to total lipids ratio in large VLDL	%	120	19.3536	19.1992	19.5093	19.4395	19.251	19.6299	0.178037	0.102791	0.253283	0.0958514	-0.0465583	0.238261
Phospholipids to total lipids ratio in large VLDL	%	240	19.3531	19.2209	19.4863	19.5916	19.3966	19.7886	0.176262	0.0775511	0.274972	0.239974	0.0906727	0.389275
Cholesterol to total lipids ratio in large VLDL	%	0	27.3099	26.7969	27.8327	27.2427	26.6788	27.8186	0	0	0	0	0	0
Cholesterol to total lipids ratio in large VLDL	%	30	27.3358	26.8449	27.8357	27.2142	26.6429	27.7976	-0.00244968	-0.189278	0.184378	-0.090397	-0.277391	0.0965972
Cholesterol to total lipids ratio in large VLDL	%	60	26.6985	26.2764	27.1274	26.5146	26.0186	27.02	-0.643253	-0.897476	-0.389029	-0.718979	-0.967065	-0.470893
Cholesterol to total lipids ratio in large VLDL	%	120	25.8139	25.4134	26.2207	25.686	25.2356	26.1444	-1.51831	-1.82505	-1.21157	-1.65546	-2.04766	-1.26327
Cholesterol to total lipids ratio in large VLDL	%	240	24.4099	24.0438	24.7814	24.6852	24.2623	25.1155	-2.92175	-3.26477	-2.57872	-2.51073	-2.8593	-2.16216
Cholesteryl esters to total lipids ratio in large VLDL	%	0	13.9118	13.4948	14.3416	13.8672	13.4272	14.3216	0	0	0	0	0	0
Cholesteryl esters to total lipids ratio in large VLDL	%	30	13.9018	13.503	14.3125	13.835	13.3971	14.2872	-0.0407159	-0.176313	0.0948807	-0.0996709	-0.245847	0.0465053
Cholesteryl esters to total lipids ratio in large VLDL	%	60	13.4604	13.1118	13.8182	13.2821	12.89	13.6861	-0.500919	-0.691466	-0.310372	-0.596366	-0.789351	-0.40338
Cholesteryl esters to total lipids ratio in large VLDL	%	120	12.7206	12.3794	13.0713	12.6253	12.2573	13.0043	-1.22177	-1.45776	-0.98578	-1.323	-1.60399	-1.04201
Cholesteryl esters to total lipids ratio in large VLDL	%	240	11.6072	11.291	11.9321	11.7743	11.4207	12.1388	-2.33632	-2.60348	-2.06916	-2.06271	-2.34622	-1.7792
Free cholesterol to total lipids ratio in large VLDL	%	0	13.3329	13.2148	13.452	13.33	13.1718	13.4901	0	0	0	0	0	0
Free cholesterol to total lipids ratio in large VLDL	%	30	13.3767	13.2628	13.4916	13.3384	13.1739	13.505	0.0382662	-0.0199755	0.096508	0.00927389	-0.0484029	0.0669507
Free cholesterol to total lipids ratio in large VLDL	%	60	13.1891	13.0929	13.286	13.1935	13.0566	13.3318	-0.142334	-0.213591	-0.071076	-0.122613	-0.197917	-0.0473097
Free cholesterol to total lipids ratio in large VLDL	%	120	13.0375	12.9489	13.1268	13.02	12.9074	13.1337	-0.296539	-0.378217	-0.214862	-0.332466	-0.457783	-0.20715
Free cholesterol to total lipids ratio in large VLDL	%	240	12.7459	12.6623	12.83	12.866	12.7535	12.9794	-0.585427	-0.680858	-0.489995	-0.44802	-0.548851	-0.347189
Triglycerides to total lipids ratio in large VLDL	%	0	53.2297	52.6615	53.804	53.158	52.3895	53.9378	0	0	0	0	0	0
Triglycerides to total lipids ratio in large VLDL	%	30	53.1783	52.6135	53.7493	53.1612	52.3875	53.9464	-0.0454175	-0.255561	0.164727	0.0512698	-0.148397	0.250936
Triglycerides to total lipids ratio in large VLDL	%	60	53.8946	53.4089	54.3847	53.9579	53.3436	54.5792	0.607736	0.334128	0.881343	0.670738	0.387758	0.953718
Triglycerides to total lipids ratio in large VLDL	%	120	54.6513	54.2107	55.0954	54.7288	54.2344	55.2278	1.34027	1.00919	1.67136	1.55961	1.05609	2.06313
Triglycerides to total lipids ratio in large VLDL	%	240	56.0841	55.6809	56.4903	55.5842	55.0791	56.0939	2.74549	2.35441	3.13656	2.27075	1.8505	2.691
Medium VLDL (average diameter 44.5 nm)
Phospholipids to total lipids ratio in medium VLDL	%	0	21.5647	21.2892	21.8438	21.5753	21.3	21.8542	0	0	0	0	0	0
Phospholipids to total lipids ratio in medium VLDL	%	30	21.6381	21.3601	21.9198	21.5595	21.266	21.857	0.0601251	-0.0247878	0.145038	-0.034162	-0.12508	0.0567557
Phospholipids to total lipids ratio in medium VLDL	%	60	21.4478	21.1869	21.712	21.3157	21.0415	21.5934	-0.106169	-0.205607	-0.00673067	-0.228602	-0.328966	-0.128238
Phospholipids to total lipids ratio in medium VLDL	%	120	21.234	20.9655	21.506	20.968	20.7092	21.2301	-0.311969	-0.44525	-0.178689	-0.624634	-0.775443	-0.473825
Phospholipids to total lipids ratio in medium VLDL	%	240	20.7564	20.4941	21.022	20.7848	20.5011	21.0724	-0.794951	-0.952461	-0.637442	-0.773399	-0.913624	-0.633173
Cholesterol to total lipids ratio in medium VLDL	%	0	27.033	26.0555	28.0472	26.8004	25.7856	27.8552	0	0	0	0	0	0
Cholesterol to total lipids ratio in medium VLDL	%	30	27.2843	26.297	28.3087	26.7528	25.6765	27.8742	0.195435	-0.049258	0.440127	-0.108901	-0.392443	0.174642
Cholesterol to total lipids ratio in medium VLDL	%	60	26.5594	25.6285	27.5242	25.8634	24.8414	26.9275	-0.493244	-0.796036	-0.190452	-0.883339	-1.19333	-0.573349
Cholesterol to total lipids ratio in medium VLDL	%	120	25.1415	24.2147	26.1037	24.0701	23.0758	25.1072	-1.86528	-2.30898	-1.42158	-2.78611	-3.27329	-2.29894
Cholesterol to total lipids ratio in medium VLDL	%	240	22.8337	21.9072	23.7995	22.6175	21.5968	23.6866	-4.13707	-4.65626	-3.61788	-4.00261	-4.46714	-3.53808
Cholesteryl esters to total lipids ratio in medium VLDL	%	0	13.7404	12.9654	14.5617	13.6043	12.8125	14.445	0	0	0	0	0	0
Cholesteryl esters to total lipids ratio in medium VLDL	%	30	13.9403	13.1475	14.7808	13.5751	12.7307	14.4755	0.153493	-0.0191137	0.3261	-0.056483	-0.253738	0.140772
Cholesteryl esters to total lipids ratio in medium VLDL	%	60	13.4356	12.6732	14.2439	12.9411	12.1383	13.797	-0.321334	-0.534473	-0.108195	-0.611979	-0.834619	-0.389338
Cholesteryl esters to total lipids ratio in medium VLDL	%	120	12.4509	11.6996	13.2505	11.7294	10.9702	12.5412	-1.26764	-1.58602	-0.949248	-1.91176	-2.2508	-1.57272
Cholesteryl esters to total lipids ratio in medium VLDL	%	240	10.7361	10.0102	11.5147	10.6056	9.82961	11.4428	-2.94687	-3.32976	-2.56397	-2.82149	-3.16048	-2.4825
Free cholesterol to total lipids ratio in medium VLDL	%	0	13.1073	12.8578	13.3616	13.0751	12.816	13.3394	0	0	0	0	0	0
Free cholesterol to total lipids ratio in medium VLDL	%	30	13.1582	12.9085	13.4127	13.0448	12.7743	13.321	0.0419415	-0.0333872	0.11727	-0.0524176	-0.144501	0.0396656
Free cholesterol to total lipids ratio in medium VLDL	%	60	12.932	12.6997	13.1686	12.7874	12.5365	13.0434	-0.17191	-0.26542	-0.0783996	-0.271361	-0.369057	-0.173665
Free cholesterol to total lipids ratio in medium VLDL	%	120	12.4919	12.2463	12.7423	12.2103	11.9477	12.4787	-0.597644	-0.726433	-0.468855	-0.874357	-1.02822	-0.720492
Free cholesterol to total lipids ratio in medium VLDL	%	240	11.8847	11.6122	12.1637	11.8554	11.5737	12.1441	-1.19021	-1.33612	-1.0443	-1.18112	-1.32286	-1.03938
Triglycerides to total lipids ratio in medium VLDL	%	0	50.2836	49.0876	51.5087	50.8276	49.5109	52.1793	0	0	0	0	0	0
Triglycerides to total lipids ratio in medium VLDL	%	30	50.0087	48.8314	51.2144	50.8373	49.4412	52.2729	-0.25556	-0.582652	0.0715329	0.143063	-0.228286	0.514412
Triglycerides to total lipids ratio in medium VLDL	%	60	51.029	49.9348	52.1472	52.0504	50.7497	53.3845	0.599412	0.200019	0.998806	1.11194	0.706144	1.51774
Triglycerides to total lipids ratio in medium VLDL	%	120	52.6793	51.6294	53.7505	54.2207	52.9873	55.4828	2.17725	1.60455	2.74995	3.41075	2.78077	4.04072
Triglycerides to total lipids ratio in medium VLDL	%	240	55.4551	54.4056	56.5248	55.7961	54.5134	57.1089	4.93202	4.26204	5.602	4.77601	4.19211	5.35991
Small VLDL (average diameter 36.8 nm)
Phospholipids to total lipids ratio in small VLDL	%	0	23.9412	23.6616	24.2241	23.8645	23.5862	24.1461	0	0	0	0	0	0
Phospholipids to total lipids ratio in small VLDL	%	30	24.0319	23.7415	24.3257	23.9078	23.6123	24.2069	0.0882331	0.0336676	0.142799	0.0342711	-0.0273318	0.095874
Phospholipids to total lipids ratio in small VLDL	%	60	23.9149	23.6314	24.2017	23.761	23.4661	24.0596	-0.0187567	-0.0799556	0.0424422	-0.0963849	-0.175115	-0.0176553
Phospholipids to total lipids ratio in small VLDL	%	120	23.5641	23.2834	23.8481	23.2488	22.9414	23.5603	-0.362944	-0.464013	-0.261874	-0.611918	-0.737523	-0.486314
Phospholipids to total lipids ratio in small VLDL	%	240	22.7952	22.5103	23.0838	22.6503	22.32	22.9855	-1.13395	-1.26198	-1.00593	-1.18609	-1.33182	-1.04037
Cholesterol to total lipids ratio in small VLDL	%	0	36.4905	35.7741	37.2213	36.2458	35.4611	37.048	0	0	0	0	0	0
Cholesterol to total lipids ratio in small VLDL	%	30	36.7313	36.0011	37.4762	36.2112	35.3651	37.0776	0.204745	-0.0176027	0.427093	-0.0324942	-0.288695	0.223706
Cholesterol to total lipids ratio in small VLDL	%	60	36.1663	35.4425	36.9048	35.5762	34.7504	36.4217	-0.293368	-0.548519	-0.0382177	-0.575345	-0.882811	-0.267878
Cholesterol to total lipids ratio in small VLDL	%	120	34.8781	34.1381	35.6341	33.6633	32.7861	34.564	-1.5541	-1.92004	-1.18815	-2.5676	-3.02707	-2.10813
Cholesterol to total lipids ratio in small VLDL	%	240	32.7021	31.9114	33.5125	32.1725	31.2372	33.1358	-3.67809	-4.12371	-3.23248	-3.8777	-4.30553	-3.44986
Cholesteryl esters to total lipids ratio in small VLDL	%	0	21.9655	21.4903	22.4512	21.8222	21.2855	22.3724	0	0	0	0	0	0
Cholesteryl esters to total lipids ratio in small VLDL	%	30	22.1291	21.6497	22.6193	21.7596	21.1822	22.3527	0.130618	-0.0351115	0.296348	-0.0532099	-0.246534	0.140114
Cholesteryl esters to total lipids ratio in small VLDL	%	60	21.731	21.2524	22.2203	21.3223	20.764	21.8957	-0.211638	-0.40511	-0.0181653	-0.421886	-0.651094	-0.192678
Cholesteryl esters to total lipids ratio in small VLDL	%	120	20.9749	20.4887	21.4726	20.166	19.5921	20.7566	-0.953788	-1.21187	-0.695706	-1.66583	-1.98586	-1.3458
Cholesteryl esters to total lipids ratio in small VLDL	%	240	19.6178	19.114	20.1349	19.3054	18.7049	19.9251	-2.27851	-2.589	-1.96803	-2.37963	-2.66493	-2.09432
Free cholesterol to total lipids ratio in small VLDL	%	0	14.5045	14.2344	14.7797	14.4055	14.1252	14.6914	0	0	0	0	0	0
Free cholesterol to total lipids ratio in small VLDL	%	30	14.5817	14.3008	14.8682	14.4324	14.1312	14.74	0.0741272	0.0128796	0.135375	0.0207157	-0.0477249	0.0891563
Free cholesterol to total lipids ratio in small VLDL	%	60	14.4147	14.1397	14.6951	14.2365	13.9392	14.5401	-0.0817306	-0.150743	-0.0127184	-0.153458	-0.240271	-0.0666456
Free cholesterol to total lipids ratio in small VLDL	%	120	13.8819	13.5994	14.1703	13.4826	13.1557	13.8176	-0.600308	-0.717105	-0.483511	-0.90177	-1.0546	-0.748945
Free cholesterol to total lipids ratio in small VLDL	%	240	13.0609	12.7443	13.3855	12.8461	12.4779	13.2251	-1.39958	-1.55036	-1.24881	-1.49807	-1.6726	-1.32354
Triglycerides to total lipids ratio in small VLDL	%	0	38.901	37.9677	39.8573	39.377	38.3138	40.4696	0	0	0	0	0	0
Triglycerides to total lipids ratio in small VLDL	%	30	38.5746	37.6347	39.538	39.3268	38.2009	40.4859	-0.292978	-0.565524	-0.0204327	-0.0017769	-0.313691	0.310137
Triglycerides to total lipids ratio in small VLDL	%	60	39.2677	38.3488	40.2087	40.1261	39.0239	41.2595	0.312125	0.0030791	0.621171	0.671729	0.293357	1.0501
Triglycerides to total lipids ratio in small VLDL	%	120	40.9165	40.0211	41.8318	42.4976	41.3571	43.6695	1.91704	1.4575	2.37658	3.17952	2.60263	3.7564
Triglycerides to total lipids ratio in small VLDL	%	240	43.8008	42.857	44.7654	44.5063	43.2714	45.7765	4.81205	4.2484	5.3757	5.06379	4.5104	5.61717
Very small VLDL (average diameter 31.3 nm)
Phospholipids to total lipids ratio in very small VLDL	%	0	29.1892	29.0722	29.3066	29.2711	29.1013	29.4418	0	0	0	0	0	0
Phospholipids to total lipids ratio in very small VLDL	%	30	29.1517	29.0546	29.2492	29.1567	28.9789	29.3355	-0.0361862	-0.112057	0.0396848	-0.106298	-0.213575	0.000979356
Phospholipids to total lipids ratio in very small VLDL	%	60	29.0932	28.9721	29.2148	29.1718	28.994	29.3506	-0.0943363	-0.188847	0.000174255	-0.098737	-0.219992	0.022518
Phospholipids to total lipids ratio in very small VLDL	%	120	28.981	28.8706	29.0918	28.9406	28.7303	29.1524	-0.212662	-0.312052	-0.113272	-0.335906	-0.461331	-0.210481
Phospholipids to total lipids ratio in very small VLDL	%	240	28.896	28.7517	29.0409	28.9084	28.7322	29.0857	-0.292026	-0.426493	-0.157559	-0.322958	-0.487894	-0.158023
Cholesterol to total lipids ratio in very small VLDL	%	0	51.7754	51.1795	52.3782	51.4663	50.8139	52.1271	0	0	0	0	0	0
Cholesterol to total lipids ratio in very small VLDL	%	30	51.8405	51.224	52.4644	51.3274	50.6352	52.0291	0.074974	-0.0983149	0.248263	-0.127098	-0.341605	0.0874092
Cholesterol to total lipids ratio in very small VLDL	%	60	51.626	50.9821	52.2781	51.1271	50.4435	51.8201	-0.125913	-0.314745	0.0629184	-0.306517	-0.519042	-0.0939906
Cholesterol to total lipids ratio in very small VLDL	%	120	51.2955	50.6714	51.9272	50.3487	49.6498	51.0574	-0.443874	-0.668603	-0.219146	-1.09492	-1.37699	-0.812857
Cholesterol to total lipids ratio in very small VLDL	%	240	50.3431	49.6546	51.0411	49.6655	48.8764	50.4673	-1.38656	-1.68855	-1.08457	-1.76292	-2.0878	-1.43804
Cholesteryl esters to total lipids ratio in very small VLDL	%	0	35.3287	34.7411	35.9263	35.0227	34.3972	35.6596	0	0	0	0	0	0
Cholesteryl esters to total lipids ratio in very small VLDL	%	30	35.4011	34.7912	36.0217	34.9203	34.2471	35.6068	0.0810029	-0.0714578	0.233464	-0.0900026	-0.281143	0.101137
Cholesteryl esters to total lipids ratio in very small VLDL	%	60	35.249	34.6091	35.9007	34.7343	34.0713	35.4102	-0.0490028	-0.214043	0.116037	-0.250437	-0.454134	-0.0467406
Cholesteryl esters to total lipids ratio in very small VLDL	%	120	35.2001	34.5978	35.8129	34.3485	33.7035	35.0058	-0.0957832	-0.284722	0.0931553	-0.664997	-0.888482	-0.441513
Cholesteryl esters to total lipids ratio in very small VLDL	%	240	34.5535	33.9338	35.1846	33.9387	33.2442	34.6476	-0.746074	-0.981858	-0.51029	-1.06981	-1.32707	-0.812542
Free cholesterol to total lipids ratio in very small VLDL	%	0	16.3998	16.3391	16.4606	16.4104	16.3325	16.4887	0	0	0	0	0	0
Free cholesterol to total lipids ratio in very small VLDL	%	30	16.391	16.3304	16.4518	16.3683	16.2858	16.4511	-0.00602886	-0.0357419	0.0236842	-0.0370953	-0.0887655	0.014575
Free cholesterol to total lipids ratio in very small VLDL	%	60	16.3224	16.2634	16.3816	16.3549	16.2776	16.4327	-0.0769102	-0.111119	-0.0427011	-0.0560794	-0.101126	-0.0110323
Free cholesterol to total lipids ratio in very small VLDL	%	120	16.0506	15.9781	16.1234	15.9694	15.8627	16.0768	-0.348091	-0.40113	-0.295053	-0.429925	-0.513526	-0.346325
Free cholesterol to total lipids ratio in very small VLDL	%	240	15.7522	15.6385	15.8667	15.6976	15.5535	15.8431	-0.640482	-0.739909	-0.541055	-0.693113	-0.827045	-0.559181
Triglycerides to total lipids ratio in very small VLDL	%	0	18.6844	18.1888	19.1934	18.9806	18.4066	19.5724	0	0	0	0	0	0
Triglycerides to total lipids ratio in very small VLDL	%	30	18.6614	18.1642	19.1723	19.2118	18.5978	19.8461	-0.0387878	-0.227638	0.150063	0.233396	0.00735495	0.459436
Triglycerides to total lipids ratio in very small VLDL	%	60	18.8864	18.3613	19.4266	19.3945	18.7774	20.032	0.220249	-0.0036114	0.44411	0.405254	0.169247	0.64126
Triglycerides to total lipids ratio in very small VLDL	%	120	19.3386	18.812	19.88	20.349	19.6551	21.0675	0.656537	0.398969	0.914104	1.43083	1.09856	1.7631
Triglycerides to total lipids ratio in very small VLDL	%	240	20.2831	19.685	20.8993	20.99	20.212	21.7978	1.67858	1.304	2.05317	2.08588	1.68773	2.48403
IDL (average diameter 28.6 nm)
Phospholipids to total lipids ratio in IDL	%	0	23.4265	23.3001	23.5536	23.5198	23.3744	23.6661	0	0	0	0	0	0
Phospholipids to total lipids ratio in IDL	%	30	23.392	23.2655	23.5193	23.4669	23.2938	23.6413	-0.0387257	-0.0913895	0.0139381	-0.0619982	-0.176695	0.0526988
Phospholipids to total lipids ratio in IDL	%	60	23.276	23.1408	23.412	23.3421	23.1796	23.5057	-0.149597	-0.22984	-0.0693538	-0.180463	-0.305641	-0.055285
Phospholipids to total lipids ratio in IDL	%	120	23.1062	22.9747	23.2384	23.2815	23.1442	23.4195	-0.321924	-0.404056	-0.239791	-0.236566	-0.338356	-0.134776
Phospholipids to total lipids ratio in IDL	%	240	22.9437	22.811	23.0773	23.2243	23.0688	23.381	-0.482401	-0.577301	-0.387501	-0.263515	-0.398017	-0.129013
Cholesterol to total lipids ratio in IDL	%	0	69.3272	69.0178	69.6379	69.1413	68.7623	69.5224	0	0	0	0	0	0
Cholesterol to total lipids ratio in IDL	%	30	69.3925	69.0774	69.709	69.1491	68.7627	69.5377	0.0829802	-0.0102438	0.176204	0.0478179	-0.0907177	0.186354
Cholesterol to total lipids ratio in IDL	%	60	69.4607	69.1395	69.7833	69.3074	68.9218	69.6951	0.132526	0.0153605	0.249692	0.167267	0.00330809	0.331227
Cholesterol to total lipids ratio in IDL	%	120	69.5938	69.283	69.9061	69.0624	68.6839	69.443	0.271333	0.123295	0.419371	-0.0732545	-0.256554	0.110045
Cholesterol to total lipids ratio in IDL	%	240	69.4529	69.1357	69.7716	68.8521	68.4079	69.2993	0.124382	-0.0423153	0.29108	-0.326109	-0.569638	-0.0825797
Cholesteryl esters to total lipids ratio in IDL	%	0	51.8763	51.5808	52.1735	51.7489	51.3865	52.114	0	0	0	0	0	0
Cholesteryl esters to total lipids ratio in IDL	%	30	51.9015	51.6009	52.2039	51.8111	51.4384	52.1865	0.0510224	-0.0193999	0.121445	0.0936475	-0.0700088	0.257304
Cholesteryl esters to total lipids ratio in IDL	%	60	52.1848	51.8857	52.4857	52.09	51.7306	52.4519	0.302119	0.187262	0.416976	0.351818	0.14305	0.560587
Cholesteryl esters to total lipids ratio in IDL	%	120	52.5838	52.2876	52.8817	52.0537	51.6987	52.4112	0.710367	0.56099	0.859745	0.300624	0.105149	0.496099
Cholesteryl esters to total lipids ratio in IDL	%	240	52.7485	52.4435	53.0553	52.0772	51.6546	52.5033	0.868225	0.689627	1.04682	0.261448	-0.0323428	0.555239
Free cholesterol to total lipids ratio in IDL	%	0	17.4281	17.2917	17.5656	17.3722	17.2129	17.5329	0	0	0	0	0	0
Free cholesterol to total lipids ratio in IDL	%	30	17.4668	17.3216	17.6132	17.319	17.1642	17.4752	0.0319578	-0.0493204	0.113236	-0.0458295	-0.155862	0.0642025
Free cholesterol to total lipids ratio in IDL	%	60	17.2521	17.1067	17.3986	17.2022	17.0606	17.345	-0.169592	-0.261357	-0.0778283	-0.184551	-0.300412	-0.0686899
Free cholesterol to total lipids ratio in IDL	%	120	16.9874	16.8515	17.1245	16.9924	16.847	17.1391	-0.439034	-0.531388	-0.34668	-0.373878	-0.489365	-0.258392
Free cholesterol to total lipids ratio in IDL	%	240	16.6777	16.5287	16.828	16.7559	16.6065	16.9067	-0.743842	-0.840885	-0.6468	-0.587557	-0.730187	-0.444927
Triglycerides to total lipids ratio in IDL	%	0	7.09402	6.8797	7.31501	7.19189	6.91558	7.47924	0	0	0	0	0	0
Triglycerides to total lipids ratio in IDL	%	30	7.06647	6.8514	7.28828	7.23097	6.94212	7.53185	-0.0442545	-0.112325	0.0238159	0.0141802	-0.0652827	0.0936431
Triglycerides to total lipids ratio in IDL	%	60	7.09922	6.87571	7.33	7.19592	6.90667	7.49729	0.0170707	-0.0575249	0.0916663	0.0131958	-0.0761651	0.102557
Triglycerides to total lipids ratio in IDL	%	120	7.1445	6.9261	7.36979	7.49005	7.17694	7.81683	0.0505905	-0.0523649	0.153546	0.309821	0.191178	0.428463
Triglycerides to total lipids ratio in IDL	%	240	7.4369	7.20245	7.67898	7.73147	7.39611	8.08204	0.358019	0.233829	0.482209	0.589624	0.438989	0.740259
Large LDL (average diameter 25.5 nm)
Phospholipids to total lipids ratio in large LDL	%	0	22.0694	21.9508	22.1885	21.98	21.8486	22.1123	0	0	0	0	0	0
Phospholipids to total lipids ratio in large LDL	%	30	22.0728	21.9529	22.1934	21.8774	21.7341	22.0217	-0.00844571	-0.059041	0.0421496	-0.0855532	-0.155884	-0.0152229
Phospholipids to total lipids ratio in large LDL	%	60	22.0486	21.9274	22.1705	21.8568	21.7179	21.9966	-0.0164068	-0.0870424	0.0542287	-0.113044	-0.184271	-0.0418176
Phospholipids to total lipids ratio in large LDL	%	120	22.1355	22.0156	22.256	21.8725	21.7447	22.001	0.072633	0.00402031	0.141246	-0.126511	-0.198965	-0.0540572
Phospholipids to total lipids ratio in large LDL	%	240	22.1939	22.0668	22.3217	21.9281	21.7857	22.0713	0.138123	0.0531812	0.223064	-0.0285157	-0.133256	0.0762249
Cholesterol to total lipids ratio in large LDL	%	0	72.7097	72.5208	72.8991	72.7699	72.5281	73.0125	0	0	0	0	0	0
Cholesterol to total lipids ratio in large LDL	%	30	72.7149	72.5157	72.9146	72.8635	72.6071	73.1209	0.0305298	-0.0149521	0.0760117	0.0908933	0.0204238	0.161363
Cholesterol to total lipids ratio in large LDL	%	60	72.7121	72.5178	72.9068	72.8926	72.644	73.142	-0.00717028	-0.0804005	0.06606	0.105733	0.0348137	0.176652
Cholesterol to total lipids ratio in large LDL	%	120	72.4663	72.2739	72.6593	72.5789	72.3275	72.8312	-0.253148	-0.33547	-0.170826	-0.160441	-0.267183	-0.0536996
Cholesterol to total lipids ratio in large LDL	%	240	72.0489	71.8498	72.2487	72.1807	71.8948	72.4678	-0.676513	-0.798727	-0.5543	-0.621094	-0.801804	-0.440385
Cholesteryl esters to total lipids ratio in large LDL	%	0	54.0864	53.8619	54.3119	54.2218	53.9463	54.4988	0	0	0	0	0	0
Cholesteryl esters to total lipids ratio in large LDL	%	30	54.0807	53.8508	54.3116	54.3771	54.0823	54.6735	0.019304	-0.0540337	0.0926417	0.15587	0.0475506	0.264189
Cholesteryl esters to total lipids ratio in large LDL	%	60	54.1414	53.9127	54.3712	54.4733	54.1791	54.7691	0.0408349	-0.0650823	0.146752	0.236557	0.118575	0.35454
Cholesteryl esters to total lipids ratio in large LDL	%	120	54.0164	53.7862	54.2476	54.4245	54.1598	54.6905	-0.0869584	-0.192732	0.0188156	0.239293	0.102347	0.376239
Cholesteryl esters to total lipids ratio in large LDL	%	240	53.9072	53.6785	54.1368	54.2538	53.9638	54.5455	-0.20166	-0.342233	-0.0610876	-0.015338	-0.187737	0.157061
Free cholesterol to total lipids ratio in large LDL	%	0	18.5977	18.4535	18.743	18.5288	18.3758	18.6831	0	0	0	0	0	0
Free cholesterol to total lipids ratio in large LDL	%	30	18.6089	18.4613	18.7576	18.4663	18.3084	18.6256	0.0112258	-0.0292446	0.0516963	-0.0649763	-0.114094	-0.0158589
Free cholesterol to total lipids ratio in large LDL	%	60	18.5434	18.3921	18.6959	18.3979	18.2369	18.5603	-0.0480052	-0.0933896	-0.00262072	-0.130824	-0.197129	-0.0645202
Free cholesterol to total lipids ratio in large LDL	%	120	18.4214	18.2681	18.576	18.1339	17.9632	18.3062	-0.16619	-0.227769	-0.10461	-0.399734	-0.496848	-0.30262
Free cholesterol to total lipids ratio in large LDL	%	240	18.1084	17.9355	18.2829	17.9009	17.7028	18.1012	-0.474853	-0.553788	-0.395919	-0.605756	-0.709323	-0.502189
Triglycerides to total lipids ratio in large LDL	%	0	5.13659	4.99903	5.27793	5.15786	4.96787	5.35512	0	0	0	0	0	0
Triglycerides to total lipids ratio in large LDL	%	30	5.12809	4.98856	5.27154	5.16367	4.96593	5.36928	-0.0220841	-0.0538058	0.00963759	-0.00534004	-0.0463658	0.0356857
Triglycerides to total lipids ratio in large LDL	%	60	5.15094	5.00902	5.29688	5.1565	4.96032	5.36043	0.0235771	-0.010956	0.0581102	0.00731124	-0.0330917	0.0477142
Triglycerides to total lipids ratio in large LDL	%	120	5.31243	5.16997	5.45881	5.44172	5.22327	5.66931	0.180515	0.121704	0.239326	0.286953	0.209435	0.36447
Triglycerides to total lipids ratio in large LDL	%	240	5.66264	5.50698	5.82269	5.76337	5.51991	6.01756	0.538391	0.457338	0.619444	0.64961	0.525977	0.773243
Medium LDL (average diameter 23.0 nm)
Phospholipids to total lipids ratio in medium LDL	%	0	25.9949	25.855	26.1356	25.7673	25.5606	25.9757	0	0	0	0	0	0
Phospholipids to total lipids ratio in medium LDL	%	30	25.9564	25.8074	26.1063	25.7062	25.504	25.9101	-0.0214599	-0.0745568	0.031637	-0.0576757	-0.130106	0.0147546
Phospholipids to total lipids ratio in medium LDL	%	60	25.983	25.8291	26.1378	25.7655	25.556	25.9768	-0.0120009	-0.0860114	0.0620095	0.000604348	-0.118351	0.11956
Phospholipids to total lipids ratio in medium LDL	%	120	25.7485	25.5583	25.9401	25.1632	24.8519	25.4785	-0.23369	-0.393685	-0.0736945	-0.602432	-0.824658	-0.380206
Phospholipids to total lipids ratio in medium LDL	%	240	25.2318	25.012	25.4535	24.8196	24.48	25.1639	-0.740443	-0.927941	-0.552944	-0.891848	-1.17217	-0.611531
Cholesterol to total lipids ratio in medium LDL	%	0	69.4851	69.341	69.6295	69.6746	69.4339	69.9162	0	0	0	0	0	0
Cholesterol to total lipids ratio in medium LDL	%	30	69.5265	69.3733	69.6799	69.7462	69.5072	69.9861	0.037084	-0.0268752	0.101043	0.0751021	-0.0056402	0.155844
Cholesterol to total lipids ratio in medium LDL	%	60	69.4607	69.2933	69.6284	69.6403	69.3946	69.8868	-0.0243456	-0.112705	0.0640139	-0.0423967	-0.179341	0.0945477
Cholesterol to total lipids ratio in medium LDL	%	120	69.4964	69.2722	69.7213	69.9912	69.6306	70.3538	0.0141028	-0.16433	0.192535	0.355156	0.118635	0.591677
Cholesterol to total lipids ratio in medium LDL	%	240	69.6808	69.4429	69.9196	69.9861	69.6067	70.3676	0.198261	-0.00275487	0.399277	0.294491	0.000934451	0.588048
Cholesteryl esters to total lipids ratio in medium LDL	%	0	50.331	50.0002	50.664	50.8325	50.3546	51.315	0	0	0	0	0	0
Cholesteryl esters to total lipids ratio in medium LDL	%	30	50.3646	50.0112	50.7206	50.9523	50.4647	51.4446	0.0213836	-0.0832715	0.126039	0.12841	0.00221158	0.254608
Cholesteryl esters to total lipids ratio in medium LDL	%	60	50.3609	50.0058	50.7186	50.8833	50.3782	51.3935	0.0350621	-0.107155	0.177279	0.0627708	-0.151965	0.277507
Cholesteryl esters to total lipids ratio in medium LDL	%	120	50.9977	50.5855	51.4132	52.1511	51.4603	52.8511	0.673307	0.3674	0.979213	1.41292	0.980958	1.84489
Cholesteryl esters to total lipids ratio in medium LDL	%	240	52.1975	51.741	52.658	53.0163	52.2754	53.7678	1.88047	1.51548	2.24546	2.17928	1.6426	2.71596
Free cholesterol to total lipids ratio in medium LDL	%	0	19.0652	18.8064	19.3277	18.7464	18.4244	19.0741	0	0	0	0	0	0
Free cholesterol to total lipids ratio in medium LDL	%	30	19.0663	18.7943	19.3422	18.6973	18.3648	19.0359	0.0157004	-0.0354748	0.0668756	-0.0533076	-0.116652	0.0100366
Free cholesterol to total lipids ratio in medium LDL	%	60	19.0027	18.7312	19.2781	18.6529	18.3117	19.0004	-0.0594077	-0.125258	0.00644236	-0.105168	-0.199077	-0.0112581
Free cholesterol to total lipids ratio in medium LDL	%	120	18.3901	18.1192	18.665	17.6674	17.2558	18.0887	-0.659204	-0.807452	-0.510955	-1.05777	-1.28242	-0.833114
Free cholesterol to total lipids ratio in medium LDL	%	240	17.3437	17.0385	17.6544	16.7544	16.2855	17.2367	-1.68221	-1.87256	-1.49186	-1.88479	-2.17174	-1.59784
Triglycerides to total lipids ratio in medium LDL	%	0	4.45805	4.35186	4.56684	4.47733	4.32684	4.63306	0	0	0	0	0	0
Triglycerides to total lipids ratio in medium LDL	%	30	4.45367	4.34534	4.56471	4.46939	4.31568	4.62857	-0.0156241	-0.0373503	0.0061022	-0.0174264	-0.043863	0.00901021
Triglycerides to total lipids ratio in medium LDL	%	60	4.48774	4.37735	4.60091	4.51654	4.36574	4.67255	0.0363465	0.00895544	0.0637376	0.0417924	0.00722623	0.0763585
Triglycerides to total lipids ratio in medium LDL	%	120	4.66911	4.55242	4.7888	4.72126	4.54938	4.89964	0.219587	0.172025	0.26715	0.247276	0.185253	0.309299
Triglycerides to total lipids ratio in medium LDL	%	240	4.98679	4.85975	5.11715	5.04711	4.85153	5.25058	0.542182	0.485227	0.599136	0.597357	0.498871	0.695844
Small LDL (average diameter 18.7 nm)
Phospholipids to total lipids ratio in small LDL	%	0	31.5222	31.316	31.7297	31.4609	31.1676	31.7569	0	0	0	0	0	0
Phospholipids to total lipids ratio in small LDL	%	30	31.3336	31.1166	31.5522	31.3071	31.0384	31.5782	-0.16377	-0.240582	-0.0869573	-0.158252	-0.253122	-0.0633821
Phospholipids to total lipids ratio in small LDL	%	60	31.4506	31.2514	31.651	31.3701	31.1094	31.633	-0.0701836	-0.149416	0.00904845	-0.129443	-0.235612	-0.0232744
Phospholipids to total lipids ratio in small LDL	%	120	31.2634	31.0439	31.4844	31.1338	30.8431	31.4272	-0.248505	-0.35312	-0.143891	-0.340801	-0.467837	-0.213764
Phospholipids to total lipids ratio in small LDL	%	240	31.0854	30.8684	31.304	30.8651	30.5621	31.171	-0.431194	-0.552529	-0.309859	-0.525775	-0.682893	-0.368658
Cholesterol to total lipids ratio in small LDL	%	0	63.5989	63.4414	63.7567	63.5545	63.2832	63.827	0	0	0	0	0	0
Cholesterol to total lipids ratio in small LDL	%	30	63.7758	63.6082	63.9439	63.7146	63.4556	63.9747	0.166952	0.086395	0.247509	0.154345	0.0577298	0.25096
Cholesterol to total lipids ratio in small LDL	%	60	63.5725	63.4088	63.7366	63.5151	63.2735	63.7575	-0.0308176	-0.120215	0.0585801	-0.0230253	-0.137964	0.0919132
Cholesterol to total lipids ratio in small LDL	%	120	63.2445	63.0559	63.4337	63.1528	62.8646	63.4424	-0.355143	-0.466736	-0.24355	-0.389045	-0.520033	-0.258058
Cholesterol to total lipids ratio in small LDL	%	240	62.6945	62.5089	62.8807	62.69	62.3911	62.9903	-0.900472	-1.02469	-0.776254	-0.910323	-1.10234	-0.718306
Cholesteryl esters to total lipids ratio in small LDL	%	0	45.7462	45.4841	46.0099	45.9005	45.5113	46.293	0	0	0	0	0	0
Cholesteryl esters to total lipids ratio in small LDL	%	30	45.9408	45.6613	46.2219	46.0028	45.6396	46.3688	0.160987	0.0622257	0.259748	0.0970474	-0.0295011	0.223596
Cholesteryl esters to total lipids ratio in small LDL	%	60	45.6715	45.4108	45.9337	45.8218	45.4705	46.1759	-0.073888	-0.178952	0.0311757	-0.0400281	-0.19315	0.113094
Cholesteryl esters to total lipids ratio in small LDL	%	120	45.9176	45.6448	46.192	46.1367	45.731	46.5459	0.16717	0.0182081	0.316132	0.24847	0.0585004	0.43844
Cholesteryl esters to total lipids ratio in small LDL	%	240	46.2424	45.969	46.5173	46.6751	46.2654	47.0884	0.4951	0.303145	0.687056	0.703086	0.454279	0.951893
Free cholesterol to total lipids ratio in small LDL	%	0	17.7888	17.5668	18.0137	17.5872	17.3112	17.8676	0	0	0	0	0	0
Free cholesterol to total lipids ratio in small LDL	%	30	17.7675	17.5362	18.0019	17.652	17.3773	17.9312	0.0059655	-0.0436293	0.0555603	0.0572977	-0.00998692	0.124582
Free cholesterol to total lipids ratio in small LDL	%	60	17.8391	17.6178	18.0632	17.635	17.367	17.9073	0.0430704	-0.0213272	0.107468	0.0170028	-0.0702514	0.104257
Free cholesterol to total lipids ratio in small LDL	%	120	17.2641	17.0451	17.4858	16.936	16.6268	17.2509	-0.522313	-0.621735	-0.422891	-0.637515	-0.807145	-0.467885
Free cholesterol to total lipids ratio in small LDL	%	240	16.3666	16.1039	16.6336	15.8971	15.5053	16.2987	-1.39557	-1.54603	-1.24511	-1.61341	-1.86771	-1.35911
Triglycerides to total lipids ratio in small LDL	%	0	4.77207	4.62757	4.92109	4.87286	4.69511	5.05733	0	0	0	0	0	0
Triglycerides to total lipids ratio in small LDL	%	30	4.78048	4.63208	4.93364	4.87438	4.69233	5.06349	-0.00318225	-0.0242748	0.0179103	0.00390672	-0.0249545	0.0327679
Triglycerides to total lipids ratio in small LDL	%	60	4.87193	4.72506	5.02336	5.01472	4.83247	5.20386	0.101001	0.0663317	0.135671	0.152469	0.100426	0.204511
Triglycerides to total lipids ratio in small LDL	%	120	5.37449	5.21471	5.53916	5.57674	5.35199	5.81093	0.603648	0.535128	0.672168	0.729846	0.611484	0.848207
Triglycerides to total lipids ratio in small LDL	%	240	6.0783	5.88491	6.27804	6.26676	5.9839	6.56299	1.33167	1.23057	1.43277	1.4361	1.253	1.6192
Very large HDL (average diameter 14.3 nm)
Phospholipids to total lipids ratio in very large HDL	%	0	40.4602	37.6516	43.4784	40.7579	39.1459	42.4362	0	0	0	0	0	0
Phospholipids to total lipids ratio in very large HDL	%	30	39.9311	36.3015	43.9236	39.8237	37.8632	41.8858	-0.12818	-0.42117	0.16481	-0.887647	-1.36587	-0.409425
Phospholipids to total lipids ratio in very large HDL	%	60	39.3293	35.5566	43.5023	38.4817	35.0279	42.2761	-0.226602	-0.812739	0.359534	-1.08493	-1.83317	-0.336696
Phospholipids to total lipids ratio in very large HDL	%	120	40.5992	37.7381	43.6773	40.4924	38.5438	42.5395	0.548059	0.0701518	1.02597	-0.12451	-0.675953	0.426933
Phospholipids to total lipids ratio in very large HDL	%	240	42.9776	40.883	45.1796	42.914	41.558	44.3143	2.0644	1.51805	2.61075	1.99788	1.33837	2.65738
Cholesterol to total lipids ratio in very large HDL	%	0	52.4415	51.7274	53.1655	52.9419	51.9357	53.9676	0	0	0	0	0	0
Cholesterol to total lipids ratio in very large HDL	%	30	52.4454	51.7121	53.1892	53.3095	52.2074	54.4349	0.0592964	-0.160011	0.278603	0.556205	0.201269	0.911141
Cholesterol to total lipids ratio in very large HDL	%	60	52.37	51.5588	53.194	53.3939	52.2131	54.6013	-0.0400215	-0.513819	0.433776	0.525405	0.00395659	1.04685
Cholesterol to total lipids ratio in very large HDL	%	120	51.272	50.552	52.0023	51.9445	50.9139	52.996	-1.20698	-1.48963	-0.924328	-0.921657	-1.38103	-0.462283
Cholesterol to total lipids ratio in very large HDL	%	240	49.5122	48.8832	50.1493	49.8426	48.992	50.708	-2.97357	-3.40392	-2.54323	-3.15547	-3.7526	-2.55834
Cholesteryl esters to total lipids ratio in very large HDL	%	0	35.9507	35.433	36.4759	36.4221	35.8923	36.9597	0	0	0	0	0	0
Cholesteryl esters to total lipids ratio in very large HDL	%	30	36.0141	35.5035	36.5321	36.8887	36.2576	37.5308	0.0874143	-0.151782	0.326611	0.455751	0.184463	0.727038
Cholesteryl esters to total lipids ratio in very large HDL	%	60	35.7037	35.0768	36.3418	36.4396	35.8253	37.0645	-0.209152	-0.633925	0.215622	-0.0176225	-0.358797	0.323552
Cholesteryl esters to total lipids ratio in very large HDL	%	120	34.6103	34.0475	35.1825	35.2935	34.7702	35.8247	-1.33931	-1.61465	-1.06398	-1.07647	-1.39795	-0.754995
Cholesteryl esters to total lipids ratio in very large HDL	%	240	33.5061	32.9599	34.0613	34.0149	33.4626	34.5763	-2.41377	-2.8117	-2.01584	-2.47223	-2.9139	-2.03057
Free cholesterol to total lipids ratio in very large HDL	%	0	16.1532	15.5736	16.7544	16.311	15.6117	17.0416	0	0	0	0	0	0
Free cholesterol to total lipids ratio in very large HDL	%	30	16.0872	15.4813	16.7168	16.2143	15.4972	16.9645	-0.028118	-0.16085	0.104614	0.100454	-0.128711	0.32962
Free cholesterol to total lipids ratio in very large HDL	%	60	16.3154	15.7197	16.9337	16.7425	15.9717	17.5504	0.16913	-0.0119218	0.350182	0.543028	0.238235	0.84782
Free cholesterol to total lipids ratio in very large HDL	%	120	16.2318	15.5987	16.8906	16.4259	15.6903	17.196	0.132335	-0.0592687	0.32394	0.154817	-0.120368	0.430001
Free cholesterol to total lipids ratio in very large HDL	%	240	15.6652	15.1222	16.2277	15.6613	15.0831	16.2617	-0.559801	-0.799584	-0.320019	-0.683237	-1.03976	-0.326716
Triglycerides to total lipids ratio in very large HDL	%	0	4.69781	4.33233	5.09411	5.02062	4.5887	5.49319	0	0	0	0	0	0
Triglycerides to total lipids ratio in very large HDL	%	30	4.76573	4.39296	5.17014	5.23603	4.75173	5.76968	0.0688839	-0.0574076	0.195175	0.331442	0.148559	0.514326
Triglycerides to total lipids ratio in very large HDL	%	60	4.88141	4.49639	5.29939	5.3642	4.86701	5.91218	0.266624	-0.020086	0.553334	0.559527	0.286515	0.832539
Triglycerides to total lipids ratio in very large HDL	%	120	5.27872	4.87189	5.71952	5.94302	5.41767	6.51931	0.65892	0.357817	0.960023	1.04617	0.79306	1.29927
Triglycerides to total lipids ratio in very large HDL	%	240	5.60529	5.191	6.05265	6.15307	5.62674	6.72862	0.90917	0.591755	1.22658	1.1576	0.863458	1.45173
Large HDL (average diameter 12.1 nm)
Phospholipids to total lipids ratio in large HDL	%	0	51.2346	50.7332	51.741	47.7863	42.8328	53.3127	0	0	0	0	0	0
Phospholipids to total lipids ratio in large HDL	%	30	51.2176	50.6954	51.7452	48.3869	44.3299	52.8152	0.0204643	-0.133993	0.174922	0.206592	0.0619648	0.351219
Phospholipids to total lipids ratio in large HDL	%	60	51.5644	51.0364	52.0978	48.9683	45.0854	53.1857	0.319486	0.0747326	0.564239	0.606006	0.388994	0.823018
Phospholipids to total lipids ratio in large HDL	%	120	51.9382	51.3994	52.4827	49.5306	45.3347	54.1149	0.700227	0.455708	0.944747	1.24675	1.00433	1.48917
Phospholipids to total lipids ratio in large HDL	%	240	52.7322	52.2145	53.2551	51.579	50.4821	52.6997	1.48472	1.23604	1.73339	1.88338	1.25486	2.51189
Cholesterol to total lipids ratio in large HDL	%	0	41.839	39.8174	43.9632	41.0998	36.6991	46.0282	0	0	0	0	0	0
Cholesterol to total lipids ratio in large HDL	%	30	41.3128	38.6752	44.1303	40.5349	35.6825	46.0472	-0.132539	-0.396903	0.131826	-0.384896	-0.639041	-0.130751
Cholesterol to total lipids ratio in large HDL	%	60	40.4134	37.3583	43.7184	39.5356	34.5583	45.2298	-0.643985	-1.03723	-0.250741	-1.17487	-1.55632	-0.793414
Cholesterol to total lipids ratio in large HDL	%	120	40.3734	38.5576	42.2748	38.4255	33.7817	43.7076	-1.45757	-1.90833	-1.0068	-2.18394	-2.63275	-1.73514
Cholesterol to total lipids ratio in large HDL	%	240	39.9426	38.556	41.379	39.649	36.7899	42.7302	-2.22459	-2.67823	-1.77094	-2.28529	-2.63994	-1.93063
Cholesteryl esters to total lipids ratio in large HDL	%	0	31.0307	28.2228	34.1179	31.3152	27.9261	35.1157	0	0	0	0	0	0
Cholesteryl esters to total lipids ratio in large HDL	%	30	30.8677	27.9566	34.0821	30.6315	26.6646	35.1887	-0.0857892	-0.313154	0.141576	-0.368846	-0.606458	-0.131235
Cholesteryl esters to total lipids ratio in large HDL	%	60	30.3081	27.5821	33.3034	29.5405	25.3733	34.3921	-0.624692	-0.963735	-0.285649	-1.19849	-1.54496	-0.852016
Cholesteryl esters to total lipids ratio in large HDL	%	120	29.2833	26.8276	31.9638	27.9245	23.725	32.8673	-1.73012	-2.1528	-1.30743	-2.4212	-2.87223	-1.97018
Cholesteryl esters to total lipids ratio in large HDL	%	240	28.8258	27.4294	30.2933	27.9559	24.2693	32.2025	-2.8816	-3.30479	-2.45841	-2.90437	-3.29503	-2.51371
Free cholesterol to total lipids ratio in large HDL	%	0	9.87207	9.19962	10.5937	9.72908	8.69937	10.8807	0	0	0	0	0	0
Free cholesterol to total lipids ratio in large HDL	%	30	9.84107	9.27071	10.4465	9.75288	8.75082	10.8697	-0.0467495	-0.115127	0.0216277	-0.0160496	-0.0609212	0.0288221
Free cholesterol to total lipids ratio in large HDL	%	60	9.78235	9.11022	10.5041	9.7617	8.74397	10.8979	-0.0192931	-0.111129	0.0725426	0.023618	-0.0473872	0.0946232
Free cholesterol to total lipids ratio in large HDL	%	120	10.124	9.40336	10.8999	9.99546	9.07013	11.0152	0.272548	0.192735	0.352361	0.237261	0.165873	0.30865
Free cholesterol to total lipids ratio in large HDL	%	240	10.7152	10.287	11.1611	10.7098	10.292	11.1447	0.657011	0.498734	0.815288	0.619084	0.490694	0.747474
Triglycerides to total lipids ratio in large HDL	%	0	4.99553	4.56859	5.46238	5.31522	4.69356	6.01923	0	0	0	0	0	0
Triglycerides to total lipids ratio in large HDL	%	30	5.07905	4.62892	5.57295	5.44443	4.78571	6.19382	0.112074	-0.0699891	0.294138	0.178304	0.0192258	0.337383
Triglycerides to total lipids ratio in large HDL	%	60	5.23856	4.786	5.7339	5.71418	5.02643	6.49602	0.324499	0.0687736	0.580225	0.568863	0.350093	0.787634
Triglycerides to total lipids ratio in large HDL	%	120	5.73035	5.26911	6.23196	6.26317	5.55798	7.05784	0.757342	0.487723	1.02696	0.937192	0.670951	1.20343
Triglycerides to total lipids ratio in large HDL	%	240	5.90503	5.48085	6.36204	6.20702	5.5911	6.8908	0.739872	0.476648	1.0031	0.401911	-0.324093	1.12791
Medium HDL (average diameter 10.9 nm)
Phospholipids to total lipids ratio in medium HDL	%	0	47.6886	47.4799	47.8981	47.7527	47.4852	48.0217	0	0	0	0	0	0
Phospholipids to total lipids ratio in medium HDL	%	30	47.6159	47.4018	47.8309	47.6739	47.387	47.9626	-0.0623364	-0.120766	-0.00390676	-0.0349161	-0.108532	0.0386993
Phospholipids to total lipids ratio in medium HDL	%	60	47.8091	47.5956	48.0236	47.9805	47.6819	48.2809	0.121198	0.0456551	0.196741	0.252166	0.156187	0.348146
Phospholipids to total lipids ratio in medium HDL	%	120	48.2921	48.0752	48.51	48.4734	48.1645	48.7843	0.596198	0.508824	0.683572	0.736975	0.621456	0.852495
Phospholipids to total lipids ratio in medium HDL	%	240	48.8888	48.6451	49.1337	48.9754	48.6602	49.2926	1.19073	1.08228	1.29918	1.25284	1.08354	1.42214
Cholesterol to total lipids ratio in medium HDL	%	0	46.7267	46.2666	47.1914	46.3744	45.7358	47.0219	0	0	0	0	0	0
Cholesterol to total lipids ratio in medium HDL	%	30	46.7795	46.3025	47.2613	46.4035	45.7016	47.1163	0.0456441	-0.066449	0.157737	-0.017001	-0.156768	0.122766
Cholesterol to total lipids ratio in medium HDL	%	60	46.4871	46.0196	46.9593	45.9252	45.2217	46.6397	-0.240348	-0.379901	-0.100795	-0.504641	-0.666074	-0.343208
Cholesterol to total lipids ratio in medium HDL	%	120	45.5582	45.1065	46.0145	44.9697	44.2677	45.6829	-1.15445	-1.32094	-0.987974	-1.39612	-1.61008	-1.18216
Cholesterol to total lipids ratio in medium HDL	%	240	44.5158	44.0354	45.0014	44.0397	43.3115	44.7802	-2.17583	-2.36702	-1.98464	-2.31934	-2.62075	-2.01793
Cholesteryl esters to total lipids ratio in medium HDL	%	0	38.2683	37.8512	38.6901	37.9519	37.3794	38.5331	0	0	0	0	0	0
Cholesteryl esters to total lipids ratio in medium HDL	%	30	38.2915	37.8654	38.7225	37.8836	37.2269	38.552	0.0126205	-0.0859558	0.111197	-0.075466	-0.203374	0.0524424
Cholesteryl esters to total lipids ratio in medium HDL	%	60	38.0367	37.6161	38.4619	37.4856	36.8205	38.1627	-0.231837	-0.355917	-0.107756	-0.504761	-0.648924	-0.360597
Cholesteryl esters to total lipids ratio in medium HDL	%	120	37.1746	36.7721	37.5814	36.5729	35.9303	37.227	-1.08716	-1.23723	-0.937085	-1.3817	-1.57297	-1.19043
Cholesteryl esters to total lipids ratio in medium HDL	%	240	36.0939	35.6706	36.5223	35.6241	34.9793	36.2808	-2.14305	-2.31551	-1.97059	-2.27656	-2.52691	-2.02622
Free cholesterol to total lipids ratio in medium HDL	%	0	8.43333	8.32026	8.54792	8.39942	8.25743	8.54384	0	0	0	0	0	0
Free cholesterol to total lipids ratio in medium HDL	%	30	8.46575	8.3518	8.58126	8.49296	8.35862	8.62946	0.0330236	0.00107316	0.064974	0.058465	0.0136225	0.103307
Free cholesterol to total lipids ratio in medium HDL	%	60	8.42674	8.31315	8.54188	8.41004	8.2759	8.54635	-0.0085112	-0.0440659	0.0270435	0.000119354	-0.0539344	0.0541731
Free cholesterol to total lipids ratio in medium HDL	%	120	8.36179	8.25078	8.47429	8.37296	8.23988	8.50818	-0.0672955	-0.10382	-0.0307715	-0.0144218	-0.0652202	0.0363765
Free cholesterol to total lipids ratio in medium HDL	%	240	8.39971	8.28404	8.51699	8.39517	8.25249	8.54032	-0.0327838	-0.0794411	0.0138734	-0.0427783	-0.124166	0.0386091
Triglycerides to total lipids ratio in medium HDL	%	0	5.27812	5.01919	5.55041	5.53964	5.20456	5.89628	0	0	0	0	0	0
Triglycerides to total lipids ratio in medium HDL	%	30	5.29257	5.02745	5.57168	5.55153	5.19238	5.93551	0.0166923	-0.0445235	0.0779082	0.0519171	-0.0243056	0.12814
Triglycerides to total lipids ratio in medium HDL	%	60	5.41011	5.1567	5.67597	5.73416	5.3811	6.1104	0.11915	0.0469336	0.191366	0.252475	0.175561	0.329389
Triglycerides to total lipids ratio in medium HDL	%	120	5.88561	5.64051	6.14135	6.22382	5.8843	6.58292	0.558257	0.468948	0.647565	0.659145	0.542977	0.775313
Triglycerides to total lipids ratio in medium HDL	%	240	6.33425	6.09295	6.58511	6.64467	6.29354	7.01539	0.985101	0.879351	1.09085	1.0665	0.912033	1.22096
Small HDL (average diameter 8.7 nm)
Phospholipids to total lipids ratio in small HDL	%	0	56.4888	56.3138	56.6644	56.2432	56.0208	56.4664	0	0	0	0	0	0
Phospholipids to total lipids ratio in small HDL	%	30	56.5007	56.3256	56.6764	56.1749	55.9506	56.4001	-0.00653354	-0.0575135	0.0444464	-0.0655507	-0.151192	0.0200909
Phospholipids to total lipids ratio in small HDL	%	60	56.5478	56.3702	56.726	56.2356	56.0286	56.4434	0.0630727	-0.00347028	0.129616	0.00609412	-0.0896671	0.101855
Phospholipids to total lipids ratio in small HDL	%	120	56.8773	56.6994	57.0558	56.5795	56.3518	56.8081	0.398767	0.333312	0.464221	0.302272	0.198205	0.406339
Phospholipids to total lipids ratio in small HDL	%	240	57.5323	57.3476	57.7176	57.2977	57.0531	57.5434	1.05337	0.959166	1.14758	1.04254	0.905859	1.17922
Cholesterol to total lipids ratio in small HDL	%	0	38.8107	38.5727	39.0501	38.8559	38.5731	39.1407	0	0	0	0	0	0
Cholesterol to total lipids ratio in small HDL	%	30	38.8077	38.5664	39.0504	38.9047	38.5986	39.2133	0.0122093	-0.0577527	0.0821714	0.0398006	-0.0549896	0.134591
Cholesterol to total lipids ratio in small HDL	%	60	38.6808	38.4407	38.9224	38.7329	38.4479	39.02	-0.13453	-0.223343	-0.0457178	-0.162981	-0.264484	-0.0614791
Cholesterol to total lipids ratio in small HDL	%	120	38.047	37.8214	38.2739	38.0358	37.7365	38.3376	-0.769771	-0.87138	-0.668162	-0.794131	-0.945653	-0.642609
Cholesterol to total lipids ratio in small HDL	%	240	37.015	36.7789	37.2527	36.9225	36.5787	37.2696	-1.79544	-1.92874	-1.66214	-1.90345	-2.11519	-1.69171
Cholesteryl esters to total lipids ratio in small HDL	%	0	28.755	28.5269	28.985	28.7282	28.4452	29.014	0	0	0	0	0	0
Cholesteryl esters to total lipids ratio in small HDL	%	30	28.7486	28.5202	28.9788	28.7167	28.4075	29.0293	0.00436774	-0.0559238	0.0646593	0.00232919	-0.0893285	0.0939869
Cholesteryl esters to total lipids ratio in small HDL	%	60	28.6296	28.4015	28.8596	28.5889	28.2974	28.8835	-0.131816	-0.206045	-0.0575879	-0.174012	-0.268839	-0.0791843
Cholesteryl esters to total lipids ratio in small HDL	%	120	28.0807	27.8663	28.2968	27.963	27.6597	28.2695	-0.684265	-0.776877	-0.591653	-0.751977	-0.895271	-0.608683
Cholesteryl esters to total lipids ratio in small HDL	%	240	27.1059	26.8801	27.3335	26.9487	26.6046	27.2972	-1.64625	-1.7714	-1.5211	-1.73291	-1.92408	-1.54174
Free cholesterol to total lipids ratio in small HDL	%	0	10.0377	9.95251	10.1235	10.1092	10.0064	10.2129	0	0	0	0	0	0
Free cholesterol to total lipids ratio in small HDL	%	30	10.0426	9.95798	10.1279	10.1696	10.0717	10.2684	0.00784158	-0.0171891	0.0328722	0.0374714	0.00785237	0.0670904
Free cholesterol to total lipids ratio in small HDL	%	60	10.0342	9.95011	10.1191	10.1256	10.0278	10.2244	-0.00271391	-0.0299004	0.0244726	0.0110304	-0.0234282	0.045489
Free cholesterol to total lipids ratio in small HDL	%	120	9.94947	9.86524	10.0344	10.0535	9.95484	10.153	-0.0855065	-0.114311	-0.0567019	-0.042154	-0.0721553	-0.0121527
Free cholesterol to total lipids ratio in small HDL	%	240	9.88873	9.79618	9.98215	9.95156	9.85103	10.0531	-0.14919	-0.190061	-0.108319	-0.170538	-0.225507	-0.115569
Triglycerides to total lipids ratio in small HDL	%	0	4.56296	4.39594	4.73633	4.77306	4.56626	4.98922	0	0	0	0	0	0
Triglycerides to total lipids ratio in small HDL	%	30	4.55324	4.38225	4.73091	4.78086	4.55898	5.01353	-0.00567578	-0.0326866	0.021335	0.0257502	-0.0122417	0.063742
Triglycerides to total lipids ratio in small HDL	%	60	4.64036	4.47664	4.81006	4.90143	4.68311	5.12992	0.0714576	0.0384538	0.104461	0.156887	0.106288	0.207487
Triglycerides to total lipids ratio in small HDL	%	120	4.95469	4.79237	5.1225	5.2559	5.0388	5.48235	0.371005	0.318894	0.423116	0.491859	0.411375	0.572343
Triglycerides to total lipids ratio in small HDL	%	240	5.32503	5.15356	5.5022	5.62583	5.38242	5.88025	0.742067	0.673983	0.810152	0.860909	0.739572	0.982246
Responses were defined as change from fasting (value at postprandial timepoint – fasting value) and data are shown as (geometric) means with 95% confidence intervals. Differences between liver IR and muscle IR were tested using linear mixed-effects models with adjustment for age, sex, center, BMI, and waist-to-hip ratio.
